# Supplementary material for: Brief communication: targeted serum proteomics in postpartum South African women living with and without HIV, correlations with anthropometry and adiposity
Source: AIDS Res Ther. 2025 Aug 4;22:76. doi: 10.1186/s12981-025-00782-0 (PMC12320358; doi:10.1186/s12981-025-00782-0)
Supplement: Supplementary file 3 — Supplementary Material 3 [file 12981_2025_782_MOESM3_ESM.xlsx]

## Sheet: Sheet 1 - results.full
results.full
Exposure	Protein	N	Beta	SE	P	CI_low	CI_high	fdr.q
mpe_weight_v4	FABP4	81	0.0312383	0.00662911	1.12209e-05	0.0180295	0.0444471	0.00186267
mpe_weight_v4	LEP	81	0.0268866	0.00692201	0.000221452	0.0130942	0.040679	0.0183805
mpe_weight_v4	Gal.9	81	0.0111589	0.00303391	0.000442918	0.00511374	0.0172041	0.0245081
mpe_weight_v4	VSIG2	81	-0.0212541	0.00777601	0.00783927	-0.0367481	-0.00576007	0.266807
mpe_weight_v4	IL.1ra	81	0.016559	0.00607833	0.00803636	0.00444763	0.0286703	0.266807
mpe_weight_v4	IL18	81	0.0169187	0.00649887	0.0111495	0.00396939	0.029868	0.308468
mpe_weight_v4	CTSL1	81	0.00736405	0.00303411	0.0176546	0.00131845	0.0134097	0.418667
mpe_weight_v4	TNF.R2	81	0.0130689	0.00586735	0.0289614	0.00137797	0.0247599	0.60095
mpe_weight_v4	hOSCAR	81	0.00601127	0.00281993	0.0363507	0.000392441	0.0116301	0.670468
mpe_weight_v4	ALCAM	81	0.00622543	0.00324519	0.0589236	-0.000240748	0.0126916	0.978131
mpe_weight_v4	PON3	81	-0.0123331	0.00669972	0.0696547	-0.0256825	0.00101642	0.998938
mpe_weight_v4	RARRES2	81	0.00450132	0.00260798	0.088524	-0.000695185	0.00969782	0.998938
mpe_weight_v4	IL.6RA	81	0.00690693	0.00407461	0.0942579	-0.0012119	0.0150258	0.998938
mpe_weight_v4	SCGB3A2	81	-0.0122232	0.0073645	0.101198	-0.0268973	0.00245088	0.998938
mpe_weight_v4	CD93	81	0.00483136	0.00293063	0.103474	-0.00100805	0.0106708	0.998938
mpe_weight_v4	TFF3	81	0.00968113	0.00590872	0.105574	-0.00209225	0.0214545	0.998938
mpe_weight_v4	IL.27	81	-0.00715457	0.00444367	0.111643	-0.0160088	0.00169963	0.998938
mpe_weight_v4	IGFBP.7	81	0.00556079	0.00352909	0.119361	-0.00147108	0.0125927	0.998938
mpe_weight_v4	GT	81	-0.0122405	0.00802735	0.13156	-0.0282353	0.00375436	0.998938
mpe_weight_v4	TR	81	0.0105226	0.0070956	0.142329	-0.00361572	0.0246609	0.998938
mpe_weight_v4	CD163	81	0.00791537	0.0054615	0.151478	-0.00296691	0.0187976	0.998938
mpe_weight_v4	PAI	81	0.00608138	0.00431605	0.163019	-0.00251854	0.0146813	0.998938
mpe_weight_v4	GRN	81	0.00424253	0.00308114	0.172683	-0.00189677	0.0103818	0.998938
mpe_weight_v4	TNF.R1	81	0.00494097	0.00362999	0.177597	-0.00229195	0.0121739	0.998938
mpe_weight_v4	FGF.21	81	-0.0250182	0.0184496	0.179213	-0.0617797	0.0117434	0.998938
mpe_weight_v4	ADM	81	0.00936374	0.00723398	0.199548	-0.00505028	0.0237777	0.998938
mpe_weight_v4	MCP.1	81	-0.00745137	0.00576317	0.200058	-0.0189347	0.004032	0.998938
mpe_weight_v4	PI3	81	0.00681354	0.00528272	0.201144	-0.00371252	0.0173396	0.998938
mpe_weight_v4	MEPE	81	-0.00856295	0.00671962	0.206537	-0.0219521	0.00482618	0.998938
mpe_weight_v4	TRAIL.R2	81	0.00451354	0.00356478	0.209431	-0.00258943	0.0116165	0.998938
mpe_weight_v4	AXL	81	0.00531475	0.00430743	0.221161	-0.003268	0.0138975	0.998938
mpe_weight_v4	TIMP4	81	0.00735568	0.00597256	0.222006	-0.0045449	0.0192563	0.998938
mpe_weight_v4	CCL17	81	-0.00753048	0.00612591	0.22286	-0.0197366	0.00467566	0.998938
mpe_weight_v4	IL.1RT2	81	0.00595287	0.00490773	0.229004	-0.003826	0.0157317	0.998938
mpe_weight_v4	PTX3	81	-0.00783336	0.00654322	0.235061	-0.020871	0.00520429	0.998938
mpe_weight_v4	TNFSF13B	81	0.00453558	0.00385576	0.24324	-0.00314719	0.0122183	0.998938
mpe_weight_v4	IL1RL2	81	-0.00731726	0.00628851	0.248328	-0.0198474	0.00521287	0.998938
mpe_weight_v4	PLC	81	0.00372251	0.00322081	0.251494	-0.0026951	0.0101401	0.998938
mpe_weight_v4	JAM.A	81	-0.00940564	0.00836943	0.264727	-0.0260821	0.00727082	0.998938
mpe_weight_v4	TNFRSF10A	81	0.00483627	0.00438486	0.273624	-0.00390076	0.0135733	0.998938
mpe_weight_v4	GDF.2	81	-0.00553474	0.00504508	0.276174	-0.0155873	0.0045178	0.998938
mpe_weight_v4	IGFBP.1	81	-0.0120368	0.0109776	0.276423	-0.0339102	0.00983663	0.998938
mpe_weight_v4	PGF	81	0.0033639	0.00316015	0.290574	-0.00293283	0.00966064	0.998938
mpe_weight_v4	SELP	81	0.00547521	0.00523744	0.299242	-0.00496062	0.015911	0.998938
mpe_weight_v4	MARCO	81	0.00304054	0.00293835	0.304143	-0.00281425	0.00889532	0.998938
mpe_weight_v4	IGFBP.2	81	-0.00721135	0.00697143	0.304311	-0.0211022	0.00667954	0.998938
mpe_weight_v4	GH	81	-0.0172641	0.0172952	0.321433	-0.0517256	0.0171973	0.998938
mpe_weight_v4	CXCL16	81	0.00324701	0.00330391	0.32892	-0.00333618	0.0098302	0.998938
mpe_weight_v4	MMP.9	81	0.00640569	0.00665163	0.338671	-0.00684797	0.0196593	0.998938
mpe_weight_v4	CASP.3	81	-0.00823591	0.00856133	0.339188	-0.0252947	0.00882291	0.998938
mpe_weight_v4	PSGL.1	81	-0.00441279	0.00462934	0.34358	-0.013637	0.00481137	0.998938
mpe_weight_v4	AP.N	81	0.00349952	0.00367484	0.344049	-0.00382275	0.0108218	0.998938
mpe_weight_v4	IL.1RT1	81	-0.00392704	0.00433762	0.368221	-0.0125699	0.00471585	0.998938
mpe_weight_v4	TFPI	81	-0.00337344	0.00379701	0.377179	-0.0109391	0.00419226	0.998938
mpe_weight_v4	CTSZ	81	0.00401821	0.00473501	0.398831	-0.0054165	0.0134529	0.998938
mpe_weight_v4	CTSD	81	0.0044854	0.00535231	0.404712	-0.00617931	0.0151501	0.998938
mpe_weight_v4	CNTN1	81	-0.00361111	0.00435413	0.409572	-0.0122869	0.00506468	0.998938
mpe_weight_v4	HO.1	81	-0.00421191	0.00526196	0.426015	-0.0146966	0.00627276	0.998938
mpe_weight_v4	HB.EGF	81	0.00525723	0.00661082	0.429014	-0.00791512	0.0184296	0.998938
mpe_weight_v4	IL.18BP	81	0.00328802	0.00418264	0.434313	-0.00504608	0.0116221	0.998938
mpe_weight_v4	DCN	81	-0.00204797	0.00262919	0.438501	-0.00728674	0.0031908	0.998938
mpe_weight_v4	SOD2	81	-0.00108673	0.00140881	0.442936	-0.00389384	0.00172038	0.998938
mpe_weight_v4	OPG	81	-0.00322908	0.00421339	0.445885	-0.0116244	0.00516628	0.998938
mpe_weight_v4	Notch.3	81	0.00261095	0.0034174	0.447287	-0.00419837	0.00942027	0.998938
mpe_weight_v4	PIgR	81	0.00140711	0.0018516	0.449703	-0.00228228	0.00509649	0.998938
mpe_weight_v4	ADAM.TS13	81	-0.00139489	0.00183806	0.450328	-0.00505731	0.00226753	0.998938
mpe_weight_v4	HAOX1	81	0.0130409	0.0176592	0.46256	-0.0221458	0.0482277	0.998938
mpe_weight_v4	COL1A1	81	-0.00426434	0.00585483	0.468701	-0.0159303	0.00740167	0.998938
mpe_weight_v4	CSTB	81	0.00422117	0.0058718	0.474474	-0.00747865	0.015921	0.998938
mpe_weight_v4	IL2.RA	81	0.00288828	0.00403658	0.476537	-0.00515479	0.0109313	0.998938
mpe_weight_v4	vWF	81	-0.00609763	0.00870892	0.486024	-0.0234505	0.0112553	0.998938
mpe_weight_v4	THPO	81	-0.00266257	0.00380797	0.486613	-0.0102501	0.00492498	0.998938
mpe_weight_v4	EPHB4	81	0.00327159	0.00471155	0.489621	-0.00611639	0.0126596	0.998938
mpe_weight_v4	CCL3	81	0.0110926	0.0160041	0.49041	-0.0207963	0.0429816	0.998938
mpe_weight_v4	AZU1	81	0.00732473	0.0106961	0.495606	-0.0139877	0.0286371	0.998938
mpe_weight_v4	ACE2	81	0.00503969	0.0075645	0.507337	-0.0100329	0.0201123	0.998938
mpe_weight_v4	DECR1	80	0.00607772	0.0091587	0.509037	-0.0121756	0.024331	0.998938
mpe_weight_v4	PDGF.subunit.B	81	0.000989087	0.00149638	0.510672	-0.00199251	0.00397068	0.998938
mpe_weight_v4	THBS2	81	0.00153188	0.0023284	0.512637	-0.00310756	0.00617133	0.998938
mpe_weight_v4	CXCL1	81	0.00451064	0.00698277	0.520299	-0.00940284	0.0184241	0.998938
mpe_weight_v4	CCL24	81	0.00456434	0.00711832	0.523367	-0.00961923	0.0187479	0.998938
mpe_weight_v4	OPN	81	-0.00551211	0.00890647	0.53789	-0.0232586	0.0122344	0.998938
mpe_weight_v4	TF	81	0.00284453	0.00484141	0.558629	-0.00680219	0.0124913	0.998938
mpe_weight_v4	CPA1	81	0.00447904	0.00763279	0.559114	-0.0107296	0.0196877	0.998938
mpe_weight_v4	MMP.2	81	0.00230684	0.00397822	0.563765	-0.00561993	0.0102336	0.998938
mpe_weight_v4	PRSS27	81	0.00261209	0.00456618	0.56902	-0.00648621	0.0117104	0.998938
mpe_weight_v4	BOC	81	-0.00191668	0.003387	0.573178	-0.00866544	0.00483207	0.998938
mpe_weight_v4	PDGF.subunit.A	81	-0.00319124	0.00588688	0.589383	-0.0149211	0.00853862	0.998938
mpe_weight_v4	IL16	81	0.00342366	0.00632482	0.589923	-0.00917881	0.0160261	0.998938
mpe_weight_v4	PGLYRP1	81	0.00328	0.00618525	0.597496	-0.00904438	0.0156044	0.998938
mpe_weight_v4	ICAM.2	81	0.00209507	0.00396359	0.59868	-0.00580256	0.0099927	0.998938
mpe_weight_v4	BMP.6	81	-0.00633029	0.01262	0.617432	-0.0314762	0.0188156	0.998938
mpe_weight_v4	DLK.1	81	0.00253063	0.00505228	0.617936	-0.00753626	0.0125975	0.998938
mpe_weight_v4	RETN	81	0.00315571	0.00690329	0.648915	-0.0105994	0.0169108	0.998938
mpe_weight_v4	MPO	81	0.00256096	0.0056551	0.651975	-0.00870707	0.013829	0.998938
mpe_weight_v4	FAS	81	0.00207057	0.00461131	0.65473	-0.00711767	0.0112588	0.998938
mpe_weight_v4	MMP12	81	-0.00345613	0.00775812	0.657269	-0.0189145	0.0120023	0.998938
mpe_weight_v4	CHIT1	81	0.0059658	0.0134214	0.657978	-0.0207768	0.0327084	0.998938
mpe_weight_v4	IDUA	81	0.00229964	0.00519704	0.659425	-0.0080557	0.012655	0.998938
mpe_weight_v4	GDF.15	81	0.00249642	0.00571592	0.663566	-0.00889281	0.0138856	0.998938
mpe_weight_v4	SELE	81	-0.00247064	0.00567216	0.664415	-0.0137727	0.0088314	0.998938
mpe_weight_v4	PRELP	81	0.000873027	0.00206131	0.673138	-0.00323423	0.00498029	0.998938
mpe_weight_v4	FS	81	0.00271788	0.00648221	0.676223	-0.0101982	0.015634	0.998938
mpe_weight_v4	AGRP	81	0.00206879	0.00495703	0.677635	-0.0078083	0.0119459	0.998938
mpe_weight_v4	MMP.3	81	0.00260898	0.0062518	0.677656	-0.00984801	0.015066	0.998938
mpe_weight_v4	uPA	81	-0.00152114	0.00379486	0.689691	-0.00908257	0.00604029	0.998938
mpe_weight_v4	MERTK	81	-0.0028462	0.00724666	0.695626	-0.0172855	0.0115931	0.998938
mpe_weight_v4	t.PA	81	0.00249877	0.00656721	0.70467	-0.0105867	0.0155842	0.998938
mpe_weight_v4	PRTN3	81	0.00370376	0.00986895	0.708515	-0.0159605	0.0233681	0.998938
mpe_weight_v4	Dkk.1	81	-0.00203177	0.00543372	0.709533	-0.0128587	0.00879515	0.998938
mpe_weight_v4	CCL15	81	0.00267264	0.00733333	0.71656	-0.0119393	0.0172846	0.998938
mpe_weight_v4	GLO1	81	0.00294173	0.00820561	0.720988	-0.0134083	0.0192918	0.998938
mpe_weight_v4	TGM2	81	-0.0041396	0.0118918	0.728748	-0.0278344	0.0195552	0.998938
mpe_weight_v4	ANGPT1	81	0.000977516	0.00285003	0.732582	-0.00470129	0.00665632	0.998938
mpe_weight_v4	XCL1	81	0.00205094	0.0060032	0.73359	-0.00991071	0.0140126	0.998938
mpe_weight_v4	EGFR	81	0.00100864	0.00295587	0.733896	-0.00488106	0.00689833	0.998938
mpe_weight_v4	VEGFD	81	-0.0014124	0.00416231	0.735323	-0.00970598	0.00688119	0.998938
mpe_weight_v4	SRC	81	0.00142045	0.00423476	0.738252	-0.0070175	0.0098584	0.998938
mpe_weight_v4	STK4	81	-0.00237392	0.00733488	0.747118	-0.016989	0.0122412	0.998938
mpe_weight_v4	PD.L2	81	-0.00118262	0.00365946	0.74748	-0.00847425	0.00610901	0.998938
mpe_weight_v4	LDL.receptor	81	-0.00203037	0.0063398	0.749675	-0.0146627	0.010602	0.998938
mpe_weight_v4	CCL16	81	-0.00403091	0.012725	0.752309	-0.029386	0.0213242	0.998938
mpe_weight_v4	NEMO	81	-0.00268434	0.00855028	0.754444	-0.0197211	0.0143525	0.998938
mpe_weight_v4	Gal.3	81	0.00112475	0.00358822	0.754816	-0.00602494	0.00827444	0.998938
mpe_weight_v4	FABP2	81	-0.00239499	0.00806242	0.767256	-0.0184597	0.0136697	0.998938
mpe_weight_v4	ITGB2	81	0.00146399	0.00496505	0.768928	-0.0084291	0.0113571	0.998938
mpe_weight_v4	TNFRSF11A	81	0.00112162	0.00404481	0.782324	-0.00693784	0.00918107	0.998938
mpe_weight_v4	GP6	81	0.00113923	0.00417295	0.785611	-0.00717555	0.00945401	0.998938
mpe_weight_v4	SCF	81	-0.00117206	0.00446004	0.793441	-0.0100589	0.00771477	0.998938
mpe_weight_v4	SERPINA12	81	-0.00501688	0.0193443	0.796088	-0.0435612	0.0335275	0.998938
mpe_weight_v4	AMBP	81	0.000516055	0.00205424	0.802345	-0.00357711	0.00460922	0.998938
mpe_weight_v4	SPON2	81	0.00042898	0.00181606	0.813919	-0.0031896	0.00404756	0.998938
mpe_weight_v4	MMP7	81	0.000696816	0.00316144	0.826158	-0.0056025	0.00699613	0.998938
mpe_weight_v4	CTRC	81	0.00151759	0.00729382	0.83575	-0.0130157	0.0160508	0.998938
mpe_weight_v4	CD4	81	0.00108772	0.00526378	0.836857	-0.0094006	0.011576	0.998938
mpe_weight_v4	CD84	81	-0.000642004	0.00335843	0.848922	-0.00733382	0.00604981	0.998938
mpe_weight_v4	MB	81	-0.00107642	0.00570044	0.850742	-0.0124348	0.010282	0.998938
mpe_weight_v4	RAGE	81	0.000638122	0.00340336	0.851784	-0.00614322	0.00741946	0.998938
mpe_weight_v4	CHI3L1	81	0.00197117	0.0106787	0.854056	-0.0193066	0.0232489	0.998938
mpe_weight_v4	SORT1	81	-0.0004509	0.00252361	0.858683	-0.00547931	0.00457751	0.998938
mpe_weight_v4	HSP.27	81	0.00107274	0.00604354	0.859599	-0.0109693	0.0131148	0.998938
mpe_weight_v4	U.PAR	81	0.000892145	0.00534287	0.867842	-0.00975376	0.0115381	0.998938
mpe_weight_v4	LTBR	81	-0.000860859	0.00540079	0.873792	-0.0116222	0.00990046	0.998938
mpe_weight_v4	LOX.1	81	0.0010364	0.007348	0.888217	-0.0136048	0.0156776	0.998938
mpe_weight_v4	PECAM.1	81	-0.000564231	0.00414101	0.89199	-0.00881537	0.00768691	0.998938
mpe_weight_v4	IgG.Fc.receptor.II.b	81	-0.000746343	0.00573906	0.896883	-0.0121817	0.010689	0.998938
mpe_weight_v4	TIE2	81	-0.000334574	0.00278138	0.904579	-0.00587659	0.00520744	0.998938
mpe_weight_v4	BLM.hydrolase	81	0.000583743	0.00488834	0.90527	-0.00915649	0.010324	0.998938
mpe_weight_v4	LPL	81	0.000735072	0.00675597	0.913653	-0.0127265	0.0141966	0.998938
mpe_weight_v4	TNFRSF14	81	-0.000296731	0.00282309	0.916574	-0.00592186	0.0053284	0.998938
mpe_weight_v4	KIM1	81	-0.000790848	0.00785947	0.920121	-0.0164512	0.0148695	0.998938
mpe_weight_v4	TM	81	0.000317209	0.00316639	0.920472	-0.00599195	0.00662637	0.998938
mpe_weight_v4	CEACAM8	81	-0.00105566	0.012066	0.930518	-0.0250977	0.0229864	0.998938
mpe_weight_v4	CPB1	81	-0.000518322	0.00784851	0.947523	-0.0161568	0.0151202	0.998938
mpe_weight_v4	CDH5	81	-0.000184184	0.00408713	0.964177	-0.00832797	0.0079596	0.998938
mpe_weight_v4	Gal.4	81	-0.000282728	0.00711319	0.968402	-0.0144561	0.0138906	0.998938
mpe_weight_v4	REN	81	0.000279983	0.00753559	0.970462	-0.014735	0.015295	0.998938
mpe_weight_v4	TR.AP	81	0.000159734	0.00446596	0.971564	-0.00873888	0.00905835	0.998938
mpe_weight_v4	KLK6	81	0.000122142	0.00375972	0.974171	-0.00736927	0.00761356	0.998938
mpe_weight_v4	CD40.L	81	-0.000213618	0.00684765	0.975197	-0.0138579	0.0134306	0.998938
mpe_weight_v4	PAR.1	81	-9.41906e-05	0.0030938	0.975794	-0.00625872	0.00607034	0.998938
mpe_weight_v4	IL.4RA	81	0.000128274	0.00459619	0.97781	-0.00902984	0.00928639	0.998938
mpe_weight_v4	PRSS8	81	0.000110744	0.00468339	0.981199	-0.00922112	0.00944261	0.998938
mpe_weight_v4	GIF	81	7.50725e-05	0.00847264	0.992954	-0.016807	0.0169572	0.998938
mpe_weight_v4	TNFRSF13B	81	-2.8739e-05	0.00513057	0.995546	-0.0102516	0.0101942	0.998938
mpe_weight_v4	TNFRSF10C	81	6.00309e-06	0.00449486	0.998938	-0.0089502	0.0089622	0.998938
mpe_bmi_pp	LEP	81	0.107602	0.0239023	2.46215e-05	0.0599752	0.155228	0.00408717
mpe_bmi_pp	IL.1ra	81	0.0628192	0.0215421	0.00468841	0.0198956	0.105743	0.288782
mpe_bmi_pp	FABP4	81	0.073181	0.0254224	0.00521895	0.0225258	0.123836	0.288782
mpe_bmi_pp	CTSL1	81	0.0271788	0.0108716	0.0146358	0.00551659	0.048841	0.607385
mpe_bmi_pp	Gal.9	81	0.0271945	0.011383	0.0194412	0.00451349	0.0498756	0.645448
mpe_bmi_pp	IL.1RT1	81	-0.0329579	0.0150122	0.0312704	-0.0628703	-0.00304538	0.788671
mpe_bmi_pp	SCGB3A2	81	-0.0558478	0.025951	0.0346552	-0.107556	-0.00413942	0.788671
mpe_bmi_pp	IGFBP.2	81	-0.0503411	0.0243472	0.0421709	-0.0988539	-0.00182829	0.788671
mpe_bmi_pp	VSIG2	81	-0.0559499	0.0279836	0.0492387	-0.111708	-0.000191408	0.788671
mpe_bmi_pp	COL1A1	81	-0.041288	0.020732	0.0501155	-0.0825973	2.13512e-05	0.788671
mpe_bmi_pp	IL.27	81	-0.0311495	0.01579	0.0522613	-0.0626116	0.000312726	0.788671
mpe_bmi_pp	PON3	81	-0.0460118	0.0239327	0.0583861	-0.0936987	0.00167524	0.807674
mpe_bmi_pp	GT	81	-0.0532334	0.0285755	0.0664441	-0.110171	0.00370445	0.848441
mpe_bmi_pp	DCN	81	-0.0168301	0.00928596	0.0739768	-0.0353328	0.00167257	0.877154
mpe_bmi_pp	IL18	81	0.0417195	0.023862	0.0845477	-0.00582653	0.0892655	0.935661
mpe_bmi_pp	CNTN1	81	-0.0251289	0.0153173	0.105134	-0.0556494	0.00539151	0.948214
mpe_bmi_pp	JAM.A	81	-0.0464882	0.0296078	0.12065	-0.105483	0.0125066	0.948214
mpe_bmi_pp	OPN	81	-0.0482413	0.0314096	0.128833	-0.110826	0.0143436	0.948214
mpe_bmi_pp	CD163	81	0.0283856	0.0194938	0.149585	-0.0104566	0.0672278	0.948214
mpe_bmi_pp	ANGPT1	81	0.014432	0.0100192	0.153962	-0.00553167	0.0343957	0.948214
mpe_bmi_pp	PTX3	81	-0.0333069	0.0231624	0.154658	-0.079459	0.0128452	0.948214
mpe_bmi_pp	MERTK	81	-0.0361551	0.0255361	0.161018	-0.0870369	0.0147268	0.948214
mpe_bmi_pp	CDH5	81	-0.0202746	0.0144506	0.164791	-0.049068	0.00851888	0.948214
mpe_bmi_pp	RARRES2	81	0.0126575	0.00939238	0.181889	-0.00605727	0.0313722	0.948214
mpe_bmi_pp	CASP.3	81	-0.0399565	0.0305693	0.195233	-0.100867	0.0209542	0.948214
mpe_bmi_pp	ADM	81	0.0338025	0.0259546	0.196829	-0.0179132	0.0855181	0.948214
mpe_bmi_pp	Gal.4	81	-0.0323305	0.0250097	0.200131	-0.0821635	0.0175025	0.948214
mpe_bmi_pp	HAOX1	81	0.0803543	0.062473	0.202375	-0.0441259	0.204834	0.948214
mpe_bmi_pp	HB.EGF	81	0.0302376	0.0235139	0.20247	-0.0166148	0.0770901	0.948214
mpe_bmi_pp	hOSCAR	81	0.0125944	0.0102716	0.224034	-0.0078722	0.0330611	0.948214
mpe_bmi_pp	EGFR	81	-0.012568	0.0104574	0.233262	-0.0334047	0.00826879	0.948214
mpe_bmi_pp	Gal.3	81	-0.0149441	0.0127089	0.243411	-0.0402671	0.0103788	0.948214
mpe_bmi_pp	TFPI	81	-0.0157436	0.0134406	0.245219	-0.0425246	0.0110374	0.948214
mpe_bmi_pp	PAI	81	0.0177538	0.0152106	0.246876	-0.0125539	0.0480615	0.948214
mpe_bmi_pp	GDF.2	81	-0.0206119	0.0176614	0.246934	-0.055803	0.0145793	0.948214
mpe_bmi_pp	GH	81	-0.0720928	0.0625168	0.25255	-0.19666	0.0524747	0.948214
mpe_bmi_pp	TNF.R2	81	0.0245719	0.021453	0.255742	-0.0181742	0.067318	0.948214
mpe_bmi_pp	PSGL.1	81	-0.0182712	0.0164787	0.271118	-0.0511057	0.0145634	0.948214
mpe_bmi_pp	TNFRSF14	81	-0.0110405	0.0100068	0.273469	-0.0309795	0.00889837	0.948214
mpe_bmi_pp	DLK.1	81	0.0195911	0.017759	0.273532	-0.0157946	0.0549767	0.948214
mpe_bmi_pp	CD4	81	-0.0204649	0.0186834	0.276914	-0.0576924	0.0167626	0.948214
mpe_bmi_pp	TR	81	0.0278874	0.0254751	0.277201	-0.0228728	0.0786476	0.948214
mpe_bmi_pp	EPHB4	81	-0.0178006	0.0167467	0.291272	-0.0511692	0.0155681	0.948214
mpe_bmi_pp	CCL16	81	-0.0472651	0.0453452	0.300648	-0.137617	0.0430872	0.948214
mpe_bmi_pp	TRAIL.R2	81	0.0133134	0.0128692	0.304265	-0.0123291	0.0389558	0.948214
mpe_bmi_pp	CCL15	81	-0.026274	0.0257163	0.310257	-0.0775148	0.0249668	0.948214
mpe_bmi_pp	TIE2	81	-0.00982801	0.00976906	0.317677	-0.0292933	0.00963726	0.948214
mpe_bmi_pp	PECAM.1	81	-0.0147511	0.0147203	0.319563	-0.044082	0.0145797	0.948214
mpe_bmi_pp	KLK6	81	-0.0132222	0.0133368	0.324715	-0.0397963	0.0133518	0.948214
mpe_bmi_pp	IGFBP.1	81	-0.0382389	0.0389228	0.32909	-0.115794	0.0393165	0.948214
mpe_bmi_pp	CCL3	81	0.0554485	0.0568686	0.332723	-0.0578646	0.168762	0.948214
mpe_bmi_pp	ICAM.2	81	-0.0137362	0.0141144	0.333621	-0.0418597	0.0143873	0.948214
mpe_bmi_pp	TGM2	81	-0.0394946	0.0416667	0.346281	-0.122517	0.0435281	0.948214
mpe_bmi_pp	TR.AP	81	-0.0151919	0.0161759	0.3507	-0.0474231	0.0170393	0.948214
mpe_bmi_pp	HO.1	81	-0.0177586	0.0191096	0.355754	-0.0558353	0.0203181	0.948214
mpe_bmi_pp	RAGE	81	-0.0111606	0.0121047	0.359521	-0.0352798	0.0129586	0.948214
mpe_bmi_pp	PAR.1	81	-0.0101255	0.0109879	0.359775	-0.0320193	0.0117683	0.948214
mpe_bmi_pp	VEGFD	81	-0.0136042	0.0148649	0.363065	-0.0432232	0.0160148	0.948214
mpe_bmi_pp	GIF	81	-0.0277903	0.0304048	0.36368	-0.0883733	0.0327926	0.948214
mpe_bmi_pp	MEPE	81	-0.0220486	0.0241666	0.364542	-0.0702017	0.0261044	0.948214
mpe_bmi_pp	BOC	81	-0.0108546	0.01193	0.365849	-0.0346256	0.0129163	0.948214
mpe_bmi_pp	ADAM.TS13	81	-0.00580927	0.0064718	0.372295	-0.0187046	0.00708607	0.948214
mpe_bmi_pp	TM	81	-0.00992759	0.0110629	0.372428	-0.0319709	0.0121157	0.948214
mpe_bmi_pp	U.PAR	81	-0.016751	0.0189757	0.380224	-0.054561	0.0210589	0.948214
mpe_bmi_pp	ACE2	81	0.0240033	0.027533	0.386137	-0.0308574	0.078864	0.948214
mpe_bmi_pp	MMP.3	81	-0.0188662	0.0222092	0.398356	-0.063119	0.0253866	0.948214
mpe_bmi_pp	MCP.1	81	-0.0175673	0.0207384	0.399678	-0.0588895	0.023755	0.948214
mpe_bmi_pp	IL1RL2	81	-0.0190302	0.0225335	0.401097	-0.0639291	0.0258688	0.948214
mpe_bmi_pp	MMP.9	81	0.0198787	0.0237251	0.404798	-0.0273946	0.067152	0.948214
mpe_bmi_pp	IL2.RA	81	0.0118879	0.0143968	0.411612	-0.0167984	0.0405742	0.948214
mpe_bmi_pp	TF	81	0.0140058	0.0171818	0.4176	-0.0202296	0.0482412	0.948214
mpe_bmi_pp	IL.4RA	81	-0.0132551	0.0163428	0.419927	-0.0458188	0.0193085	0.948214
mpe_bmi_pp	SELP	81	0.0148981	0.0187627	0.429719	-0.0224874	0.0522835	0.948214
mpe_bmi_pp	CTSD	81	0.015124	0.019104	0.431084	-0.0229415	0.0531895	0.948214
mpe_bmi_pp	SOD2	81	-0.00398142	0.00512308	0.439545	-0.0141894	0.00622653	0.948214
mpe_bmi_pp	PI3	81	0.0151225	0.0195013	0.440536	-0.0237346	0.0539796	0.948214
mpe_bmi_pp	FABP2	81	-0.021448	0.0279713	0.445648	-0.077182	0.034286	0.948214
mpe_bmi_pp	FS	81	0.0172198	0.0227941	0.452377	-0.0281985	0.0626381	0.948214
mpe_bmi_pp	FGF.21	81	-0.0495248	0.0664367	0.458365	-0.181903	0.0828532	0.948214
mpe_bmi_pp	PIgR	81	0.00495534	0.00665824	0.459087	-0.00831148	0.0182222	0.948214
mpe_bmi_pp	REN	81	0.0195461	0.026699	0.466425	-0.0336528	0.072745	0.948214
mpe_bmi_pp	MMP.2	81	-0.0102364	0.014181	0.472667	-0.0384927	0.0180198	0.948214
mpe_bmi_pp	AMBP	81	0.0052842	0.0073444	0.474107	-0.00934984	0.0199182	0.948214
mpe_bmi_pp	STK4	81	-0.0180436	0.0267578	0.502201	-0.0713597	0.0352724	0.968148
mpe_bmi_pp	CPA1	81	0.0183443	0.0272239	0.502518	-0.0359005	0.0725891	0.968148
mpe_bmi_pp	TNFRSF11A	81	0.00969013	0.0144728	0.505234	-0.0191475	0.0385278	0.968148
mpe_bmi_pp	GP6	81	-0.00967107	0.0148716	0.517509	-0.0393034	0.0199612	0.968148
mpe_bmi_pp	RETN	81	-0.0149143	0.0246663	0.547266	-0.064063	0.0342344	0.968148
mpe_bmi_pp	IL.1RT2	81	0.0106189	0.0176411	0.549054	-0.0245317	0.0457694	0.968148
mpe_bmi_pp	TNFSF13B	81	0.00824946	0.0138295	0.552655	-0.0193065	0.0358054	0.968148
mpe_bmi_pp	BMP.6	81	-0.0269368	0.0457117	0.557471	-0.118019	0.0641458	0.968148
mpe_bmi_pp	PLC	81	0.00665517	0.011528	0.565486	-0.0163149	0.0296252	0.968148
mpe_bmi_pp	IL16	81	0.0126016	0.0225495	0.577958	-0.0323293	0.0575325	0.968148
mpe_bmi_pp	CHIT1	81	0.0262981	0.0476593	0.582752	-0.0686652	0.121261	0.968148
mpe_bmi_pp	GRN	81	-0.00598929	0.0112326	0.595488	-0.0283707	0.0163921	0.968148
mpe_bmi_pp	PD.L2	81	-0.00675328	0.0129603	0.60387	-0.0325772	0.0190706	0.968148
mpe_bmi_pp	ALCAM	81	0.00604822	0.0117567	0.608472	-0.0173776	0.029474	0.968148
mpe_bmi_pp	IGFBP.7	81	0.00661259	0.0128858	0.609361	-0.0190629	0.032288	0.968148
mpe_bmi_pp	LDL.receptor	81	-0.0115306	0.0225549	0.610718	-0.0564723	0.0334111	0.968148
mpe_bmi_pp	ITGB2	81	-0.00901951	0.0177178	0.612221	-0.044323	0.026284	0.968148
mpe_bmi_pp	IDUA	81	0.0092991	0.0185468	0.617588	-0.0276562	0.0462544	0.968148
mpe_bmi_pp	t.PA	81	0.0116446	0.023574	0.6228	-0.0353278	0.0586169	0.968148
mpe_bmi_pp	SELE	81	-0.00951702	0.0202522	0.63979	-0.0498704	0.0308364	0.968148
mpe_bmi_pp	uPA	81	-0.00631298	0.0135399	0.642406	-0.0332918	0.0206659	0.968148
mpe_bmi_pp	AZU1	81	0.0177273	0.0382322	0.644241	-0.058452	0.0939067	0.968148
mpe_bmi_pp	SERPINA12	81	-0.0311662	0.0689934	0.652787	-0.168639	0.106306	0.968148
mpe_bmi_pp	CTRC	81	0.0108048	0.0254845	0.672813	-0.0399742	0.0615838	0.968148
mpe_bmi_pp	IgG.Fc.receptor.II.b	81	-0.00857382	0.0202794	0.673678	-0.0489813	0.0318337	0.968148
mpe_bmi_pp	MMP7	81	0.00467754	0.01128	0.679579	-0.0177983	0.0271534	0.968148
mpe_bmi_pp	NEMO	81	-0.012549	0.0312026	0.688712	-0.0747215	0.0496235	0.968148
mpe_bmi_pp	TNFRSF10C	81	-0.00643526	0.0160444	0.689509	-0.0384044	0.0255339	0.968148
mpe_bmi_pp	MARCO	81	0.00420516	0.0105135	0.690327	-0.0167435	0.0251538	0.968148
mpe_bmi_pp	THPO	81	-0.0053888	0.0136515	0.694171	-0.0325901	0.0218125	0.968148
mpe_bmi_pp	PRELP	81	-0.00290186	0.00740649	0.696333	-0.0176596	0.0118559	0.968148
mpe_bmi_pp	Dkk.1	81	-0.00756135	0.0193648	0.697312	-0.0461466	0.0310239	0.968148
mpe_bmi_pp	CCL17	81	-0.0085324	0.0222344	0.702266	-0.0528355	0.0357707	0.968148
mpe_bmi_pp	TIMP4	81	0.00764395	0.0214372	0.722426	-0.0350706	0.0503585	0.968148
mpe_bmi_pp	TFF3	81	0.00763125	0.0214631	0.723187	-0.0351348	0.0503973	0.968148
mpe_bmi_pp	CD40.L	81	0.00870875	0.0245738	0.724053	-0.0402556	0.0576731	0.968148
mpe_bmi_pp	XCL1	81	-0.00758403	0.0215037	0.725328	-0.0504311	0.0352631	0.968148
mpe_bmi_pp	CTSZ	81	0.00591253	0.0170523	0.729779	-0.0280649	0.03989	0.968148
mpe_bmi_pp	THBS2	81	-0.00279528	0.00836498	0.7392	-0.0194629	0.0138723	0.968148
mpe_bmi_pp	IL.6RA	81	0.00468762	0.0147696	0.751846	-0.0247414	0.0341166	0.968148
mpe_bmi_pp	DECR1	80	0.0103653	0.0327273	0.752363	-0.0548602	0.0755907	0.968148
mpe_bmi_pp	SORT1	81	0.00279339	0.00900339	0.757236	-0.0151463	0.020733	0.968148
mpe_bmi_pp	CSTB	81	-0.00650337	0.0210796	0.758558	-0.0485055	0.0354987	0.968148
mpe_bmi_pp	CPB1	81	-0.00847617	0.0280489	0.763352	-0.0643647	0.0474124	0.968148
mpe_bmi_pp	BLM.hydrolase	81	-0.00514979	0.0174485	0.768712	-0.0399168	0.0296172	0.968148
mpe_bmi_pp	SRC	81	-0.00434531	0.0150976	0.774293	-0.0344279	0.0257373	0.968148
mpe_bmi_pp	TNF.R1	81	0.00367703	0.0131105	0.779904	-0.0224462	0.0298002	0.968148
mpe_bmi_pp	PGF	81	0.00310588	0.011307	0.784322	-0.0194238	0.0256355	0.968148
mpe_bmi_pp	PRSS27	81	0.00440957	0.0163071	0.787599	-0.028083	0.0369021	0.968148
mpe_bmi_pp	AP.N	81	-0.00346463	0.0132464	0.794393	-0.0298586	0.0229294	0.968148
mpe_bmi_pp	TNFRSF13B	81	-0.00469867	0.0184535	0.799721	-0.0414681	0.0320708	0.968148
mpe_bmi_pp	KIM1	81	0.00696949	0.0279433	0.80373	-0.0487087	0.0626477	0.968148
mpe_bmi_pp	PDGF.subunit.B	81	-0.00130706	0.00533618	0.807179	-0.0119396	0.00932552	0.968148
mpe_bmi_pp	PRSS8	81	-0.00393539	0.0161542	0.808203	-0.0361233	0.0282525	0.968148
mpe_bmi_pp	OPG	81	-0.00363717	0.0150688	0.809935	-0.0336624	0.026388	0.968148
mpe_bmi_pp	AXL	81	0.00369033	0.0155017	0.812493	-0.0271975	0.0345781	0.968148
mpe_bmi_pp	LTBR	81	0.00428273	0.0193875	0.825777	-0.0343477	0.0429132	0.968148
mpe_bmi_pp	PDGF.subunit.A	81	-0.00458708	0.0209465	0.82726	-0.0463238	0.0371497	0.968148
mpe_bmi_pp	AGRP	81	-0.0038378	0.0176198	0.828175	-0.0389459	0.0312703	0.968148
mpe_bmi_pp	CD93	81	0.00212968	0.0105999	0.841315	-0.018991	0.0232504	0.976632
mpe_bmi_pp	MPO	81	0.00386426	0.0201905	0.848744	-0.0363662	0.0440947	0.977278
mpe_bmi_pp	GLO1	81	-0.00518757	0.0292922	0.859916	-0.0635536	0.0531784	0.977278
mpe_bmi_pp	CXCL1	81	-0.00439425	0.0251711	0.86189	-0.0545488	0.0457603	0.977278
mpe_bmi_pp	Notch.3	81	-0.00207527	0.0122477	0.865911	-0.0264793	0.0223287	0.977278
mpe_bmi_pp	HSP.27	81	-0.00321901	0.0214717	0.881237	-0.0460023	0.0395643	0.977278
mpe_bmi_pp	LOX.1	81	-0.00380496	0.0262272	0.885045	-0.0560637	0.0484538	0.977278
mpe_bmi_pp	CXCL16	81	0.00170442	0.0118127	0.885666	-0.0218329	0.0252418	0.977278
mpe_bmi_pp	CEACAM8	81	0.00557878	0.0432619	0.897744	-0.0806224	0.0917799	0.977278
mpe_bmi_pp	TNFRSF10A	81	0.00182547	0.0154179	0.906072	-0.0288953	0.0325462	0.977278
mpe_bmi_pp	vWF	81	0.00332485	0.0310845	0.915109	-0.0586123	0.065262	0.977278
mpe_bmi_pp	GDF.15	81	0.0019881	0.0204054	0.922648	-0.0386705	0.0426467	0.977278
mpe_bmi_pp	LPL	81	-0.00227167	0.024254	0.925631	-0.0505987	0.0460554	0.977278
mpe_bmi_pp	PRTN3	81	-0.00309634	0.0352512	0.930244	-0.0733359	0.0671432	0.977278
mpe_bmi_pp	MMP12	81	-0.00242166	0.0283161	0.932077	-0.0588427	0.0539994	0.977278
mpe_bmi_pp	CD84	81	0.000914488	0.0121496	0.940204	-0.0232942	0.0251232	0.977278
mpe_bmi_pp	MB	81	0.00150274	0.0200349	0.940412	-0.0384177	0.0414232	0.977278
mpe_bmi_pp	CHI3L1	81	-0.00268041	0.0378462	0.943729	-0.0780905	0.0727297	0.977278
mpe_bmi_pp	SCF	81	0.000840309	0.0157954	0.957716	-0.0306328	0.0323134	0.977278
mpe_bmi_pp	PGLYRP1	81	0.0011502	0.0220807	0.958597	-0.0428466	0.045147	0.977278
mpe_bmi_pp	IL.18BP	81	-0.000761009	0.0149783	0.959616	-0.030606	0.029084	0.977278
mpe_bmi_pp	FAS	81	-0.000570305	0.0164902	0.972504	-0.0334278	0.0322872	0.98018
mpe_bmi_pp	SPON2	81	0.0002116	0.00653981	0.974276	-0.0128193	0.0132425	0.98018
mpe_bmi_pp	CCL24	81	-0.00052615	0.0254548	0.983565	-0.051246	0.0501937	0.983565
v3waist	FABP4	80	0.0312348	0.0079728	0.000199407	0.015345	0.0471245	0.0331015
v3waist	LEP	80	0.0250935	0.00828175	0.00338151	0.008588	0.041599	0.187351
v3waist	Gal.9	80	0.0110004	0.00363105	0.00338586	0.00376374	0.0182371	0.187351
v3waist	CTSL1	80	0.00964615	0.00350721	0.00750041	0.00265629	0.016636	0.306662
v3waist	IL.27	80	-0.0135515	0.00506739	0.00923679	-0.0236508	-0.00345222	0.306662
v3waist	SCGB3A2	80	-0.0179375	0.00837256	0.0354953	-0.034624	-0.001251	0.824105
v3waist	JAM.A	80	-0.0197256	0.0095124	0.0416386	-0.0386837	-0.000767385	0.824105
v3waist	U.PAR	80	-0.0124107	0.00599159	0.0418604	-0.0243519	-0.000469491	0.824105
v3waist	IL1RL2	80	-0.0143551	0.00720372	0.0500289	-0.0287121	1.8576e-06	0.824105
v3waist	IL.1ra	80	0.0139656	0.00725958	0.0582846	-0.000502676	0.0284339	0.824105
v3waist	IGFBP.2	80	-0.0152904	0.00795786	0.0585831	-0.0311504	0.000569601	0.824105
v3waist	ACE2	80	0.0161474	0.00873147	0.0684589	-0.00125445	0.0335492	0.824105
v3waist	CD4	80	-0.0105825	0.00601565	0.0827411	-0.0225716	0.0014067	0.824105
v3waist	PSGL.1	80	-0.00923585	0.00525245	0.0828722	-0.019704	0.00123225	0.824105
v3waist	CPA1	80	0.0151378	0.00873159	0.087197	-0.00226427	0.0325398	0.824105
v3waist	RARRES2	80	0.00518497	0.0030355	0.0918648	-0.000864765	0.0112347	0.824105
v3waist	VSIG2	80	-0.0156874	0.00930194	0.0959754	-0.0342261	0.00285132	0.824105
v3waist	CDH5	80	-0.00750741	0.00466235	0.111666	-0.0167995	0.00178464	0.824105
v3waist	COL1A1	80	-0.0107501	0.00680851	0.118676	-0.0243195	0.00281919	0.824105
v3waist	IL18	80	0.0123886	0.00785626	0.119141	-0.00326891	0.0280461	0.824105
v3waist	PECAM.1	80	-0.00746875	0.00475979	0.120942	-0.016955	0.0020175	0.824105
v3waist	DCN	80	-0.00471754	0.00301179	0.121589	-0.01072	0.00128494	0.824105
v3waist	CNTN1	80	-0.00782995	0.00500263	0.121869	-0.0178002	0.00214029	0.824105
v3waist	MEPE	80	-0.011575	0.00765651	0.134905	-0.0268344	0.00368438	0.824105
v3waist	IL.1RT2	80	0.00852975	0.00567903	0.137417	-0.00278853	0.019848	0.824105
v3waist	uPA	80	-0.0064886	0.00433762	0.138994	-0.0151335	0.00215627	0.824105
v3waist	TNFRSF10C	80	-0.00745508	0.00499719	0.140047	-0.0174145	0.00250431	0.824105
v3waist	SRC	80	0.00723881	0.00489292	0.143324	-0.00251278	0.0169904	0.824105
v3waist	CTSD	80	0.00895801	0.00617378	0.15107	-0.00334631	0.0212623	0.824105
v3waist	PTX3	80	-0.0108348	0.00754361	0.155191	-0.0258692	0.00419957	0.824105
v3waist	TFF3	80	0.00987119	0.00689698	0.156631	-0.00387448	0.0236169	0.824105
v3waist	FS	80	0.0105274	0.00739562	0.158864	-0.0042121	0.0252668	0.824105
v3waist	GLO1	80	0.0129987	0.00930882	0.166829	-0.00555371	0.0315512	0.8392
v3waist	HSP.27	80	0.00952581	0.0069287	0.173388	-0.00428306	0.0233347	0.846541
v3waist	TFPI	80	-0.00572216	0.0043831	0.195821	-0.0144577	0.00301335	0.928749
v3waist	HAOX1	80	0.0259005	0.020386	0.20794	-0.0147288	0.0665298	0.949787
v3waist	ITGB2	80	-0.00710674	0.0056992	0.216394	-0.0184652	0.00425175	0.949787
v3waist	OPN	80	-0.0128455	0.0103247	0.217421	-0.0334226	0.00773151	0.949787
v3waist	GT	80	-0.0114442	0.00941207	0.227938	-0.0302024	0.00731403	0.970196
v3waist	PAI	80	0.00595746	0.00500682	0.237954	-0.00402112	0.015936	0.987507
v3waist	TNF.R2	80	0.00807584	0.00699783	0.252244	-0.00587081	0.0220225	0.999028
v3waist	GH	80	-0.0230055	0.0200081	0.253975	-0.0628816	0.0168706	0.999028
v3waist	PI3	80	0.00712639	0.00630336	0.261937	-0.00543619	0.019689	0.999028
v3waist	GDF.2	80	-0.00645097	0.005762	0.266566	-0.0179346	0.00503267	0.999028
v3waist	CCL17	80	-0.0078419	0.00708733	0.272157	-0.0219669	0.00628313	0.999028
v3waist	BOC	80	-0.00411028	0.00391903	0.29773	-0.0119209	0.00370034	0.999028
v3waist	LTBR	80	-0.00629625	0.00623748	0.316107	-0.0187275	0.00613504	0.999028
v3waist	CCL3	80	0.0180801	0.0185111	0.331936	-0.0188125	0.0549727	0.999028
v3waist	TNFRSF14	80	-0.00315671	0.00327375	0.338105	-0.00968127	0.00336786	0.999028
v3waist	PRTN3	80	-0.0109333	0.0113989	0.340648	-0.0336513	0.0117847	0.999028
v3waist	ALCAM	80	0.00366885	0.00383755	0.342207	-0.00397937	0.0113171	0.999028
v3waist	SCF	80	-0.00404968	0.00429814	0.349201	-0.0126159	0.0045165	0.999028
v3waist	CXCL16	80	0.00361305	0.00385237	0.3514	-0.00406471	0.0112908	0.999028
v3waist	AGRP	80	-0.00536145	0.00575926	0.35496	-0.0168396	0.00611675	0.999028
v3waist	VEGFD	80	-0.00439059	0.00480535	0.363889	-0.0139676	0.00518646	0.999028
v3waist	CTSZ	80	0.00495094	0.00552445	0.373099	-0.00605927	0.0159612	0.999028
v3waist	PAR.1	80	-0.0031781	0.00355536	0.374318	-0.0102639	0.00390772	0.999028
v3waist	BLM.hydrolase	80	0.0050196	0.00564358	0.376691	-0.00622804	0.0162673	0.999028
v3waist	GRN	80	0.00320958	0.0036539	0.38261	-0.00407264	0.0104918	0.999028
v3waist	MCP.1	80	-0.00581921	0.00669042	0.38727	-0.0191532	0.00751477	0.999028
v3waist	STK4	80	0.0075591	0.00875908	0.390963	-0.00989771	0.0250159	0.999028
v3waist	GDF.15	80	0.00558226	0.00656625	0.398025	-0.00750426	0.0186688	0.999028
v3waist	PD.L2	80	-0.00340747	0.00412066	0.410975	-0.0116199	0.00480499	0.999028
v3waist	PON3	80	-0.00638798	0.00795113	0.424349	-0.0222346	0.0094586	0.999028
v3waist	TR	80	0.00661067	0.00823545	0.424749	-0.00980256	0.0230239	0.999028
v3waist	CTRC	80	0.00683291	0.00852679	0.425532	-0.0101609	0.0238268	0.999028
v3waist	CD163	80	0.005111	0.00641702	0.428338	-0.00767811	0.0179001	0.999028
v3waist	IGFBP.1	80	-0.00988317	0.0126719	0.437953	-0.0351382	0.0153718	0.999028
v3waist	BMP.6	80	-0.0109198	0.0148319	0.463945	-0.0404798	0.0186401	0.999028
v3waist	vWF	80	-0.00707664	0.00965261	0.465825	-0.0263143	0.012161	0.999028
v3waist	RETN	80	-0.00580288	0.00801816	0.471552	-0.021783	0.0101773	0.999028
v3waist	CPB1	80	0.00658628	0.00913293	0.473116	-0.0116156	0.0247882	0.999028
v3waist	ANGPT1	80	0.00234742	0.00329001	0.477811	-0.00420956	0.0089044	0.999028
v3waist	CSTB	80	0.00475083	0.00669319	0.480089	-0.00858869	0.0180903	0.999028
v3waist	IL2.RA	80	0.00329079	0.00468284	0.484456	-0.00604209	0.0126237	0.999028
v3waist	THPO	80	-0.00310344	0.00443501	0.486301	-0.0119424	0.00573552	0.999028
v3waist	SERPINA12	80	-0.0149895	0.0222489	0.502616	-0.0593314	0.0293524	0.999028
v3waist	TRAIL.R2	80	0.00279989	0.00420828	0.507936	-0.00558719	0.011187	0.999028
v3waist	TNFRSF10A	80	0.00336119	0.0051174	0.513365	-0.00683778	0.0135602	0.999028
v3waist	t.PA	80	0.00505974	0.00770825	0.513627	-0.0103028	0.0204223	0.999028
v3waist	PGLYRP1	80	-0.00464882	0.00712168	0.515955	-0.0188423	0.00954466	0.999028
v3waist	MPO	80	-0.00409177	0.00658579	0.536336	-0.0172172	0.00903369	0.999028
v3waist	NEMO	80	0.00628623	0.0101537	0.537771	-0.01395	0.0265224	0.999028
v3waist	CD84	80	-0.00242917	0.00394545	0.540014	-0.0102924	0.00543409	0.999028
v3waist	ADM	80	0.00517654	0.00856894	0.547646	-0.0119013	0.0222544	0.999028
v3waist	PRSS8	80	0.00324844	0.00540615	0.549782	-0.007526	0.0140229	0.999028
v3waist	SELE	80	0.00393142	0.00655243	0.550368	-0.00912756	0.0169904	0.999028
v3waist	IL.1RT1	80	-0.00299948	0.00504576	0.554046	-0.0130557	0.00705671	0.999028
v3waist	MARCO	80	0.00200077	0.00342815	0.561268	-0.00483152	0.00883306	0.999028
v3waist	TIE2	80	-0.00181653	0.00324301	0.577101	-0.00827983	0.00464677	0.999028
v3waist	CHI3L1	80	0.0068606	0.012356	0.580424	-0.0177648	0.031486	0.999028
v3waist	PDGF.subunit.A	80	-0.00375582	0.00684031	0.584632	-0.0173885	0.00987689	0.999028
v3waist	LPL	80	-0.00435222	0.0079301	0.584801	-0.0201569	0.0114524	0.999028
v3waist	MERTK	80	0.00458838	0.00842899	0.587855	-0.0122106	0.0213873	0.999028
v3waist	OPG	80	-0.00262183	0.00488116	0.59281	-0.01235	0.00710631	0.999028
v3waist	HB.EGF	80	0.00390518	0.00750557	0.604425	-0.0110534	0.0188638	0.999028
v3waist	PIgR	80	0.00104194	0.00212932	0.626076	-0.00320179	0.00528566	0.999028
v3waist	LOX.1	80	-0.00411666	0.00851612	0.630261	-0.0210893	0.0128559	0.999028
v3waist	SELP	80	0.00286632	0.00600471	0.634542	-0.00910104	0.0148337	0.999028
v3waist	DLK.1	80	0.00274585	0.00586918	0.641291	-0.00895141	0.0144431	0.999028
v3waist	EGFR	80	-0.0015416	0.00339693	0.651303	-0.00831168	0.00522847	0.999028
v3waist	AZU1	80	-0.00551299	0.0123837	0.657506	-0.0301937	0.0191677	0.999028
v3waist	KIM1	80	0.00403441	0.00909768	0.658748	-0.0140972	0.0221661	0.999028
v3waist	TNF.R1	80	-0.00187934	0.00426285	0.660613	-0.0103752	0.00661651	0.999028
v3waist	KLK6	80	-0.00182659	0.00431881	0.673584	-0.010434	0.00678079	0.999028
v3waist	DECR1	79	0.00453082	0.0107127	0.673601	-0.0168246	0.0258862	0.999028
v3waist	CASP.3	80	-0.00397407	0.010066	0.694141	-0.0240356	0.0160875	0.999028
v3waist	GIF	80	0.00378386	0.00978463	0.700092	-0.0157169	0.0232846	0.999028
v3waist	CCL24	80	0.00317675	0.00822168	0.700334	-0.013209	0.0195625	0.999028
v3waist	MB	80	-0.00249264	0.00659144	0.706406	-0.0156294	0.0106441	0.999028
v3waist	CEACAM8	80	-0.00494833	0.0140617	0.725927	-0.0329734	0.0230767	0.999028
v3waist	EPHB4	80	0.001889	0.00550862	0.732646	-0.00908966	0.0128677	0.999028
v3waist	AMBP	80	0.000810381	0.00236494	0.732836	-0.00390295	0.00552371	0.999028
v3waist	TR.AP	80	0.00181397	0.00530179	0.733227	-0.00875248	0.0123804	0.999028
v3waist	TNFRSF13B	80	0.00201836	0.00598322	0.736832	-0.00990619	0.0139429	0.999028
v3waist	RAGE	80	-0.00124572	0.0039003	0.750343	-0.009019	0.00652757	0.999028
v3waist	ADAM.TS13	80	-0.00066544	0.00209143	0.75126	-0.00483365	0.00350277	0.999028
v3waist	IL.4RA	80	-0.00166966	0.00537934	0.757153	-0.0123907	0.00905134	0.999028
v3waist	FAS	80	-0.00159443	0.00532992	0.765678	-0.0122169	0.00902808	0.999028
v3waist	FGF.21	80	-0.00633418	0.02166	0.770782	-0.0495025	0.0368341	0.999028
v3waist	PGF	80	0.00106447	0.0037463	0.777108	-0.00640189	0.00853083	0.999028
v3waist	TGM2	80	0.00381173	0.0136439	0.78075	-0.0233806	0.0310041	0.999028
v3waist	MMP.3	80	0.00201342	0.00727271	0.782681	-0.0124811	0.0165079	0.999028
v3waist	Dkk.1	80	0.0017386	0.00630504	0.783522	-0.0108273	0.0143045	0.999028
v3waist	CD93	80	0.000910897	0.00343664	0.791715	-0.00593832	0.00776011	0.999028
v3waist	MMP.2	80	-0.00118966	0.0046219	0.797597	-0.0104011	0.00802177	0.999028
v3waist	IL.18BP	80	-0.00119614	0.00489149	0.807503	-0.0109449	0.00855259	0.999028
v3waist	IDUA	80	-0.00139991	0.00594414	0.814472	-0.0132466	0.0104467	0.999028
v3waist	TIMP4	80	0.00147779	0.00704836	0.834514	-0.0125696	0.0155252	0.999028
v3waist	CHIT1	80	-0.00301756	0.015438	0.845574	-0.0337855	0.0277504	0.999028
v3waist	GP6	80	-0.000928884	0.00482161	0.847768	-0.0105383	0.00868058	0.999028
v3waist	ICAM.2	80	-0.000888888	0.00463298	0.848384	-0.0101224	0.00834462	0.999028
v3waist	LDL.receptor	80	0.00140425	0.00732187	0.84844	-0.0131882	0.0159967	0.999028
v3waist	Gal.3	80	-0.000791369	0.00415237	0.849382	-0.00906702	0.00748429	0.999028
v3waist	MMP.9	80	0.00119773	0.00773717	0.877405	-0.0142224	0.0166179	0.999028
v3waist	HO.1	80	-0.000906045	0.00610428	0.882414	-0.0130719	0.0112598	0.999028
v3waist	MMP7	80	0.000528006	0.00369558	0.886782	-0.00683727	0.00789328	0.999028
v3waist	CD40.L	80	-0.00113331	0.00802738	0.888116	-0.0171319	0.0148652	0.999028
v3waist	IL.6RA	80	-0.000678525	0.00483615	0.888807	-0.010317	0.00895992	0.999028
v3waist	TNFRSF11A	80	0.000634725	0.00465369	0.891887	-0.00864006	0.00990951	0.999028
v3waist	Gal.4	80	-0.00111968	0.00826479	0.892609	-0.0175914	0.015352	0.999028
v3waist	SORT1	80	0.000365347	0.00288596	0.899609	-0.00538636	0.00611705	0.999028
v3waist	IGFBP.7	80	0.000501294	0.0042052	0.905438	-0.00787965	0.00888224	0.999028
v3waist	PDGF.subunit.B	80	-0.000205093	0.00174805	0.906923	-0.00368895	0.00327877	0.999028
v3waist	CXCL1	80	0.000946442	0.00810013	0.907305	-0.0151971	0.01709	0.999028
v3waist	IgG.Fc.receptor.II.b	80	-0.000675577	0.00667007	0.919602	-0.013969	0.0126178	0.999028
v3waist	REN	80	-0.000864055	0.00879149	0.921977	-0.0183855	0.0166574	0.999028
v3waist	IL16	80	-0.000700303	0.00721548	0.922948	-0.0150807	0.0136801	0.999028
v3waist	XCL1	80	-0.000610147	0.00696981	0.930481	-0.014501	0.0132807	0.999028
v3waist	SPON2	80	0.000171176	0.00212355	0.935974	-0.00406104	0.0044034	0.999028
v3waist	PLC	80	-0.000279531	0.00375815	0.940912	-0.00776952	0.00721045	0.999028
v3waist	TF	80	0.000360537	0.00570874	0.949816	-0.011017	0.011738	0.999028
v3waist	TM	80	0.000215549	0.00367318	0.953366	-0.00710508	0.00753618	0.999028
v3waist	TNFSF13B	80	0.000253496	0.0044683	0.954914	-0.00865182	0.00915881	0.999028
v3waist	THBS2	80	0.00014835	0.00271795	0.956621	-0.00526853	0.00556522	0.999028
v3waist	CCL16	80	0.000782681	0.0148796	0.958193	-0.0288722	0.0304376	0.999028
v3waist	MMP12	80	0.000393344	0.00924482	0.966178	-0.0180316	0.0188183	0.999028
v3waist	PRSS27	80	0.000195268	0.00530094	0.970716	-0.0103695	0.01076	0.999028
v3waist	CCL15	80	0.000255024	0.00854114	0.976262	-0.0167674	0.0172775	0.999028
v3waist	FABP2	80	0.000273341	0.0093475	0.976751	-0.0183562	0.0189029	0.999028
v3waist	SOD2	80	3.74111e-05	0.00166289	0.982112	-0.00327673	0.00335155	0.999028
v3waist	AXL	80	6.47197e-05	0.00500535	0.989719	-0.00991093	0.0100404	0.999028
v3waist	hOSCAR	80	-2.54559e-05	0.00332385	0.99391	-0.00664987	0.00659896	0.999028
v3waist	Notch.3	80	2.56921e-05	0.00400401	0.994898	-0.00795429	0.00800568	0.999028
v3waist	AP.N	80	1.41556e-05	0.00431991	0.997394	-0.00859542	0.00862373	0.999028
v3waist	PRELP	80	-2.83949e-06	0.00232214	0.999028	-0.00463085	0.00462517	0.999028
v3hip	LEP	81	0.0433177	0.00792162	5.88338e-07	0.0275335	0.0591018	9.76641e-05
v3hip	ADM	81	0.0273575	0.00859558	0.00213386	0.0102304	0.0444846	0.177111
v3hip	Gal.9	81	0.0104298	0.00393903	0.00989552	0.00258111	0.0182785	0.547552
v3hip	FABP4	81	0.0213977	0.00907408	0.0210118	0.00331724	0.0394782	0.631662
v3hip	FGF.21	81	-0.0521895	0.0223126	0.022037	-0.0966484	-0.00773068	0.631662
v3hip	RARRES2	81	0.00744774	0.00320367	0.0228312	0.00106428	0.0138312	0.631662
v3hip	SCGB3A2	81	-0.0199939	0.00903928	0.0300608	-0.0380051	-0.00198279	0.712869
v3hip	CD93	81	0.00731891	0.00356954	0.04387	0.000206438	0.0144314	0.910303
v3hip	hOSCAR	81	0.00701	0.00351479	0.0497893	6.62139e-06	0.0140134	0.918337
v3hip	IL.1RT1	81	-0.0097138	0.00529806	0.0707549	-0.0202704	0.00084281	0.953614
v3hip	IL18	81	0.0149323	0.00834838	0.0777646	-0.00170221	0.0315668	0.953614
v3hip	TRAIL.R2	81	0.00781195	0.00444079	0.0826884	-0.00103652	0.0166604	0.953614
v3hip	LPL	81	0.0146098	0.00831077	0.0828934	-0.00194976	0.0311694	0.953614
v3hip	PRSS8	81	-0.00979017	0.00567957	0.0889285	-0.021107	0.00152662	0.953614
v3hip	TR.AP	81	-0.00919213	0.00558531	0.104052	-0.0203211	0.00193684	0.953614
v3hip	CTRC	81	0.0147404	0.00897519	0.10476	-0.00314303	0.0326239	0.953614
v3hip	CTSL1	81	0.00639351	0.00389835	0.105238	-0.00137412	0.0141611	0.953614
v3hip	IL.1ra	81	0.0127955	0.00780189	0.105239	-0.00275009	0.0283411	0.953614
v3hip	TR	81	0.0142684	0.00879915	0.109149	-0.00326424	0.0318011	0.953614
v3hip	PI3	81	0.010301	0.0066946	0.128142	-0.00303828	0.0236403	0.985881
v3hip	CCL24	81	0.0131337	0.00876346	0.138209	-0.0043279	0.0305953	0.985881
v3hip	PLC	81	0.00591673	0.00395314	0.13872	-0.00196008	0.0137935	0.985881
v3hip	ADAM.TS13	81	-0.00335271	0.00226741	0.143478	-0.00787062	0.00116521	0.985881
v3hip	VSIG2	81	-0.0145379	0.0100208	0.151069	-0.0345047	0.00542896	0.985881
v3hip	VEGFD	81	-0.00722275	0.00512126	0.162627	-0.0174271	0.00298159	0.985881
v3hip	AMBP	81	0.00332736	0.00249556	0.186519	-0.00164515	0.00829986	0.985881
v3hip	PTX3	81	-0.0106777	0.00806727	0.189716	-0.0267521	0.00539669	0.985881
v3hip	PRELP	81	0.00324588	0.00251384	0.200653	-0.00176306	0.00825481	0.985881
v3hip	TF	81	0.0077778	0.00604997	0.202594	-0.00427703	0.0198326	0.985881
v3hip	TNFRSF11A	81	0.00596453	0.00502644	0.239168	-0.00405086	0.0159799	0.985881
v3hip	TNF.R1	81	0.00535374	0.00452557	0.240597	-0.00366365	0.0143711	0.985881
v3hip	CD163	81	0.00805915	0.00681378	0.240686	-0.0055176	0.0216359	0.985881
v3hip	LDL.receptor	81	-0.00873413	0.00775526	0.263711	-0.0241868	0.00671856	0.985881
v3hip	TNF.R2	81	0.00818615	0.00747674	0.277119	-0.00671158	0.0230839	0.985881
v3hip	PGF	81	0.00432444	0.00397073	0.279653	-0.00358741	0.0122363	0.985881
v3hip	PDGF.subunit.B	81	0.00199704	0.00185308	0.284676	-0.00169531	0.00568939	0.985881
v3hip	TFF3	81	0.00787496	0.00741535	0.291698	-0.00690044	0.0226504	0.985881
v3hip	PON3	81	-0.00889659	0.00847642	0.297332	-0.0257862	0.00799305	0.985881
v3hip	OPG	81	-0.00538545	0.00521962	0.305539	-0.0157858	0.00501486	0.985881
v3hip	CXCL16	81	0.00418303	0.00410672	0.31172	-0.00399979	0.0123659	0.985881
v3hip	uPA	81	-0.00476742	0.00468538	0.312226	-0.0141032	0.00456839	0.985881
v3hip	Dkk.1	81	-0.00677411	0.00668582	0.314264	-0.0200959	0.00654768	0.985881
v3hip	IGFBP.7	81	0.00448061	0.00447387	0.319846	-0.00443377	0.013395	0.985881
v3hip	CD40.L	81	0.00820469	0.00851241	0.33826	-0.00875666	0.025166	0.985881
v3hip	SPON2	81	0.00217706	0.0022748	0.341667	-0.00235558	0.0067097	0.985881
v3hip	IL.27	81	-0.00537661	0.00563072	0.342752	-0.0165961	0.00584284	0.985881
v3hip	FABP2	81	0.00933549	0.00992097	0.349774	-0.0104325	0.0291035	0.985881
v3hip	BMP.6	81	0.0148022	0.0157904	0.351592	-0.0166608	0.0462653	0.985881
v3hip	DLK.1	81	0.00575216	0.00623993	0.359613	-0.00668117	0.0181855	0.985881
v3hip	vWF	81	0.00941553	0.010301	0.363663	-0.0111096	0.0299407	0.985881
v3hip	HSP.27	81	0.00682457	0.00747472	0.364197	-0.00806912	0.0217183	0.985881
v3hip	GIF	81	-0.00948424	0.0103987	0.364701	-0.0302042	0.0112357	0.985881
v3hip	TFPI	81	-0.00430038	0.00472099	0.365302	-0.0137072	0.0051064	0.985881
v3hip	AXL	81	0.00485289	0.00535746	0.367972	-0.00582209	0.0155279	0.985881
v3hip	ALCAM	81	0.00368074	0.00409988	0.372221	-0.00448844	0.0118499	0.985881
v3hip	KLK6	81	0.00406209	0.0045913	0.379165	-0.00508628	0.0132105	0.985881
v3hip	JAM.A	81	-0.00912899	0.0103957	0.382702	-0.0298428	0.0115848	0.985881
v3hip	THBS2	81	0.00254338	0.00291393	0.385576	-0.00326275	0.00834952	0.985881
v3hip	TIMP4	81	0.00647016	0.0074879	0.390335	-0.00844982	0.0213901	0.985881
v3hip	CPB1	81	-0.00828136	0.00975718	0.398761	-0.027723	0.0111603	0.985881
v3hip	PSGL.1	81	-0.00478557	0.0057253	0.405923	-0.0161935	0.00662235	0.985881
v3hip	CASP.3	81	-0.00874794	0.01074	0.417959	-0.0301478	0.0126519	0.985881
v3hip	IL2.RA	81	0.004031	0.00499708	0.422441	-0.0059259	0.0139879	0.985881
v3hip	CD84	81	0.00329959	0.00420548	0.435197	-0.00508002	0.0116792	0.985881
v3hip	TNFSF13B	81	0.00362232	0.00475217	0.448337	-0.0058466	0.0130912	0.985881
v3hip	TNFRSF10C	81	0.00410987	0.00541282	0.450094	-0.0066754	0.0148951	0.985881
v3hip	GDF.2	81	-0.00473089	0.00631096	0.455854	-0.0173058	0.00784398	0.985881
v3hip	BLM.hydrolase	81	-0.00450117	0.00604465	0.45884	-0.0165454	0.00754307	0.985881
v3hip	PAI	81	0.00396025	0.00538448	0.464364	-0.00676857	0.0146891	0.985881
v3hip	LTBR	81	0.00489685	0.00667719	0.46565	-0.00840775	0.0182014	0.985881
v3hip	PDGF.subunit.A	81	-0.00533995	0.00729844	0.466689	-0.0198824	0.00920251	0.985881
v3hip	BOC	81	0.00300338	0.00421085	0.477935	-0.00538691	0.0113937	0.985881
v3hip	t.PA	81	-0.00579709	0.00822411	0.483092	-0.022184	0.0105898	0.985881
v3hip	MB	81	-0.00491111	0.00701902	0.486317	-0.0188968	0.00907459	0.985881
v3hip	AGRP	81	0.00425951	0.00616121	0.491513	-0.00801697	0.016536	0.985881
v3hip	ACE2	81	0.00649048	0.00955245	0.498968	-0.0125432	0.0255241	0.985881
v3hip	PIgR	81	0.00155211	0.0022904	0.5001	-0.00301161	0.00611583	0.985881
v3hip	Gal.3	81	-0.00298951	0.00442697	0.501593	-0.0118104	0.00583141	0.985881
v3hip	Gal.4	81	0.00593503	0.0088308	0.503623	-0.0116607	0.0235308	0.985881
v3hip	OPN	81	0.00741271	0.0111003	0.506342	-0.0147051	0.0295305	0.985881
v3hip	GT	81	-0.00662031	0.0101409	0.515887	-0.0268265	0.0135859	0.985881
v3hip	CCL3	81	0.0127946	0.0199415	0.523112	-0.0269397	0.0525288	0.985881
v3hip	IGFBP.1	81	-0.00864161	0.0136791	0.529506	-0.0358979	0.0186147	0.985881
v3hip	IL.18BP	81	0.00327337	0.00521123	0.531847	-0.00711023	0.013657	0.985881
v3hip	TGM2	81	-0.00883711	0.0145919	0.546621	-0.037912	0.0202378	0.985881
v3hip	CHI3L1	81	-0.00782693	0.0132481	0.556457	-0.0342243	0.0185705	0.985881
v3hip	XCL1	81	0.00435813	0.00743126	0.559352	-0.010449	0.0191652	0.985881
v3hip	GLO1	81	0.00563631	0.0100519	0.576682	-0.0143926	0.0256652	0.985881
v3hip	GRN	81	0.00216736	0.00391803	0.58181	-0.00563948	0.0099742	0.985881
v3hip	ITGB2	81	-0.00339208	0.00616025	0.583539	-0.0156667	0.0088825	0.985881
v3hip	TNFRSF14	81	-0.0018909	0.00350812	0.591501	-0.00888097	0.00509918	0.985881
v3hip	MMP.9	81	0.0044323	0.0083289	0.59621	-0.0121634	0.021028	0.985881
v3hip	PECAM.1	81	-0.00261073	0.00516234	0.614552	-0.0128969	0.00767546	0.985881
v3hip	PRSS27	81	0.00284799	0.00565333	0.615917	-0.00841651	0.0141125	0.985881
v3hip	MMP7	81	0.00193437	0.00394103	0.625001	-0.00591831	0.00978704	0.985881
v3hip	TM	81	0.00189489	0.00394256	0.632201	-0.00596082	0.00975061	0.985881
v3hip	Notch.3	81	0.00204826	0.00426678	0.632609	-0.00645349	0.01055	0.985881
v3hip	CPA1	81	-0.00453188	0.00949255	0.634474	-0.0234462	0.0143824	0.985881
v3hip	IL1RL2	81	-0.00373753	0.00789484	0.637311	-0.0194683	0.0119933	0.985881
v3hip	MCP.1	81	-0.00339323	0.00720071	0.638859	-0.017741	0.0109545	0.985881
v3hip	CCL17	81	-0.00361415	0.00767553	0.639122	-0.018908	0.0116797	0.985881
v3hip	IL.6RA	81	0.00236347	0.00515694	0.648074	-0.00791196	0.0126389	0.985881
v3hip	DCN	81	0.00142496	0.00330731	0.667829	-0.005165	0.00801492	0.985881
v3hip	CDH5	81	0.00219059	0.005085	0.66787	-0.0079415	0.0123227	0.985881
v3hip	MMP.3	81	0.00334855	0.00778261	0.668257	-0.0121586	0.0188557	0.985881
v3hip	GDF.15	81	0.00294346	0.0070318	0.676726	-0.0110677	0.0169546	0.985881
v3hip	CSTB	81	-0.00299027	0.00717515	0.678065	-0.0172871	0.0113065	0.985881
v3hip	TIE2	81	0.0014396	0.00346878	0.67933	-0.0054721	0.0083513	0.985881
v3hip	MMP.2	81	0.00201374	0.00494603	0.685079	-0.00784144	0.0118689	0.985881
v3hip	STK4	81	-0.00371186	0.00939313	0.693856	-0.0224281	0.0150044	0.985881
v3hip	CNTN1	81	-0.00206147	0.0054251	0.705043	-0.0128712	0.00874828	0.985881
v3hip	RETN	81	0.00326492	0.00861683	0.705847	-0.0139045	0.0204343	0.985881
v3hip	CXCL1	81	0.00313827	0.00865828	0.718043	-0.0141137	0.0203903	0.985881
v3hip	DECR1	80	0.00406614	0.0114348	0.723171	-0.0187235	0.0268557	0.985881
v3hip	SELP	81	0.00226809	0.00641493	0.724671	-0.0105139	0.0150501	0.985881
v3hip	GH	81	0.00753288	0.0220832	0.733985	-0.0364689	0.0515346	0.985881
v3hip	IL.1RT2	81	0.00206307	0.00615124	0.73828	-0.0101936	0.0143197	0.985881
v3hip	SCF	81	0.00182194	0.00556521	0.744305	-0.00926699	0.0129109	0.985881
v3hip	SOD2	81	0.000571302	0.0017832	0.749584	-0.00298181	0.00412441	0.985881
v3hip	CTSZ	81	0.00190108	0.00594753	0.750141	-0.00994963	0.0137518	0.985881
v3hip	PD.L2	81	-0.00140753	0.00441632	0.750843	-0.0102072	0.00739217	0.985881
v3hip	SRC	81	-0.00168693	0.00529629	0.750994	-0.01224	0.00886616	0.985881
v3hip	IGFBP.2	81	0.00244936	0.00874059	0.780084	-0.0149666	0.0198654	0.985881
v3hip	COL1A1	81	-0.00192072	0.00741146	0.796235	-0.0166884	0.0128469	0.985881
v3hip	MARCO	81	0.00094025	0.00366618	0.798303	-0.00636478	0.00824528	0.985881
v3hip	TNFRSF13B	81	0.00164745	0.00643422	0.798626	-0.011173	0.0144679	0.985881
v3hip	FS	81	0.00198956	0.00807865	0.806152	-0.0141075	0.0180866	0.985881
v3hip	SELE	81	-0.00170721	0.00703942	0.809048	-0.0157336	0.0123192	0.985881
v3hip	HO.1	81	-0.00153979	0.00656886	0.815316	-0.0146285	0.0115489	0.985881
v3hip	THPO	81	0.00110943	0.004747	0.815854	-0.00834917	0.010568	0.985881
v3hip	KIM1	81	0.00221459	0.00979393	0.821733	-0.0173002	0.0217294	0.985881
v3hip	EPHB4	81	0.00129035	0.00588183	0.826958	-0.0104294	0.0130101	0.985881
v3hip	CHIT1	81	0.00351816	0.0165812	0.832552	-0.0295206	0.0365569	0.985881
v3hip	IgG.Fc.receptor.II.b	81	0.00150118	0.0071149	0.833474	-0.0126756	0.0156779	0.985881
v3hip	CEACAM8	81	0.00305449	0.0150545	0.839773	-0.0269422	0.0330512	0.985881
v3hip	REN	81	0.0018746	0.00937771	0.842107	-0.0168109	0.0205601	0.985881
v3hip	FAS	81	-0.0011393	0.00570875	0.842364	-0.0125142	0.0102356	0.985881
v3hip	RAGE	81	0.000822967	0.00418505	0.844645	-0.00751592	0.00916186	0.985881
v3hip	CTSD	81	-0.00130682	0.00667935	0.84542	-0.0146157	0.0120021	0.985881
v3hip	NEMO	81	-0.00206542	0.010859	0.84967	-0.0237024	0.0195715	0.985881
v3hip	ANGPT1	81	0.000624771	0.00353021	0.860009	-0.00640934	0.00765888	0.985881
v3hip	MERTK	81	-0.00158247	0.0090122	0.861094	-0.0195397	0.0163747	0.985881
v3hip	CCL16	81	-0.00264107	0.0158736	0.86831	-0.0342699	0.0289877	0.985881
v3hip	MMP12	81	-0.00134619	0.009868	0.89186	-0.0210086	0.0183162	0.985881
v3hip	ICAM.2	81	0.000671372	0.00495285	0.892543	-0.00919739	0.0105401	0.985881
v3hip	MEPE	81	0.00113097	0.00841177	0.893412	-0.0156299	0.0178918	0.985881
v3hip	CD4	81	0.000841215	0.00657585	0.898555	-0.0122615	0.0139439	0.985881
v3hip	EGFR	81	-0.000439578	0.0036334	0.904033	-0.00767928	0.00680013	0.985881
v3hip	PRTN3	81	0.00145544	0.0122398	0.905669	-0.0229329	0.0258438	0.985881
v3hip	AZU1	81	0.00140943	0.0133213	0.916025	-0.0251338	0.0279526	0.985881
v3hip	SORT1	81	-0.00031756	0.00313395	0.919564	-0.0065621	0.00592698	0.985881
v3hip	U.PAR	81	0.000660535	0.00660332	0.92059	-0.0124969	0.0138179	0.985881
v3hip	CCL15	81	-0.000871595	0.00912769	0.924184	-0.0190589	0.0173157	0.985881
v3hip	PAR.1	81	0.000328199	0.00387523	0.932735	-0.00739336	0.00804976	0.985881
v3hip	HAOX1	81	-0.00180581	0.0221149	0.935141	-0.0458707	0.042259	0.985881
v3hip	SERPINA12	81	-0.0017471	0.0240769	0.942349	-0.0497214	0.0462272	0.985881
v3hip	PGLYRP1	81	-0.000543101	0.00763135	0.943457	-0.0157489	0.0146627	0.985881
v3hip	IDUA	81	0.00044959	0.00637926	0.944004	-0.0122614	0.0131605	0.985881
v3hip	HB.EGF	81	0.000570764	0.00814275	0.944307	-0.015654	0.0167956	0.985881
v3hip	GP6	81	-0.000212773	0.00515923	0.967215	-0.0104928	0.0100672	0.992559
v3hip	LOX.1	81	0.000373998	0.00910788	0.967356	-0.0177739	0.0185218	0.992559
v3hip	IL.4RA	81	-0.000194005	0.00575272	0.973188	-0.0116566	0.0112685	0.992559
v3hip	MPO	81	-0.000202476	0.00705454	0.97718	-0.014259	0.013854	0.992559
v3hip	IL16	81	0.0001889	0.00774215	0.9806	-0.0152377	0.0156155	0.992559
v3hip	TNFRSF10A	81	8.38887e-05	0.00552953	0.987937	-0.0109339	0.0111017	0.993474
v3hip	AP.N	81	-3.79786e-05	0.0046275	0.993474	-0.00925847	0.00918251	0.993474
waisthipratio	PRSS8	81	2.30759	0.737598	0.00251309	0.837892	3.77728	0.185273
waisthipratio	IGFBP.2	81	-3.30927	1.11259	0.00396206	-5.52615	-1.09239	0.185273
waisthipratio	CPA1	81	3.58262	1.2144	0.00425096	1.16287	6.00236	0.185273
waisthipratio	U.PAR	81	-2.46147	0.846469	0.00479976	-4.1481	-0.774843	0.185273
waisthipratio	CDH5	81	-1.86236	0.652313	0.00558053	-3.16212	-0.562597	0.185273
waisthipratio	DCN	81	-1.11019	0.421038	0.0101937	-1.94912	-0.27125	0.236163
waisthipratio	LPL	81	-2.79379	1.09622	0.0128901	-4.97807	-0.609517	0.236163
waisthipratio	CD4	81	-2.1497	0.847998	0.0133563	-3.83938	-0.460028	0.236163
waisthipratio	TR.AP	81	1.81257	0.733239	0.0157344	0.351562	3.27358	0.236163
waisthipratio	OPN	81	-3.55906	1.44218	0.0159049	-6.43267	-0.685445	0.236163
waisthipratio	MEPE	81	-2.69353	1.09396	0.0161373	-4.87329	-0.513772	0.236163
waisthipratio	ADM	81	-2.86678	1.18954	0.0184382	-5.23699	-0.496581	0.236163
waisthipratio	FABP4	81	2.91298	1.21517	0.0190466	0.491702	5.33425	0.236163
waisthipratio	SRC	81	1.63747	0.68817	0.0199173	0.266257	3.00867	0.236163
waisthipratio	IL.27	81	-1.70993	0.739041	0.0234631	-3.1825	-0.237356	0.254181
waisthipratio	CTSD	81	2.00205	0.87191	0.0244994	0.264731	3.73937	0.254181
waisthipratio	BMP.6	81	-4.6901	2.08514	0.0274681	-8.84483	-0.535381	0.268218
waisthipratio	BOC	81	-1.21265	0.550049	0.0305892	-2.30865	-0.116653	0.276372
waisthipratio	BLM.hydrolase	81	1.74458	0.796406	0.031633	0.157708	3.33145	0.276372
waisthipratio	LTBR	81	-1.82634	0.886394	0.0428745	-3.59252	-0.0601635	0.331466
waisthipratio	hOSCAR	81	-0.957135	0.466353	0.0436695	-1.88636	-0.0279066	0.331466
waisthipratio	TNFRSF10C	81	-1.48656	0.73201	0.0458687	-2.94512	-0.0280019	0.331466
waisthipratio	AGRP	81	-1.63476	0.812724	0.0479188	-3.25415	-0.0153744	0.331466
waisthipratio	GH	81	-5.68711	2.82973	0.0481016	-11.3255	-0.0487486	0.331466
waisthipratio	FGF.21	81	6.08647	3.05352	0.0499196	0.00219223	12.1707	0.331466
waisthipratio	IL1RL2	81	-1.99273	1.03941	0.0590758	-4.0638	0.0783369	0.377176
waisthipratio	TNF.R1	81	-1.10376	0.601123	0.0703509	-2.30152	0.0940064	0.432528
waisthipratio	CPB1	81	2.34081	1.28965	0.073565	-0.228878	4.91051	0.433352
waisthipratio	IL.1RT2	81	1.44729	0.817191	0.0806696	-0.181	3.07558	0.433352
waisthipratio	CSTB	81	1.69944	0.969055	0.0836209	-0.231444	3.63033	0.433352
waisthipratio	GIF	81	2.45599	1.41819	0.0874805	-0.369819	5.2818	0.433352
waisthipratio	HAOX1	81	4.97134	2.90632	0.0913584	-0.819637	10.7623	0.433352
waisthipratio	PRELP	81	-0.569324	0.333369	0.0918673	-1.23358	0.0949272	0.433352
waisthipratio	CTSL1	81	0.885778	0.519736	0.0925238	-0.149819	1.92138	0.433352
waisthipratio	SCF	81	-1.03246	0.611082	0.0953227	-2.25006	0.185152	0.433352
waisthipratio	COL1A1	81	-1.6511	0.979535	0.0960864	-3.60287	0.300667	0.433352
waisthipratio	LDL.receptor	81	1.75762	1.04434	0.0965905	-0.323272	3.83852	0.433352
waisthipratio	t.PA	81	1.78899	1.09498	0.106545	-0.392799	3.97078	0.452903
waisthipratio	CNTN1	81	-1.17113	0.720557	0.108347	-2.60688	0.264608	0.452903
waisthipratio	Dkk.1	81	1.45344	0.897228	0.109502	-0.334322	3.24121	0.452903
waisthipratio	STK4	81	2.00227	1.24437	0.111862	-0.477197	4.48173	0.452903
waisthipratio	GLO1	81	2.12626	1.35732	0.121496	-0.578267	4.83078	0.475931
waisthipratio	JAM.A	81	-2.17094	1.3926	0.123283	-4.94575	0.603871	0.475931
waisthipratio	FS	81	1.59635	1.06188	0.137012	-0.519493	3.71219	0.509807
waisthipratio	PLC	81	-0.800287	0.537005	0.140401	-1.87029	0.269719	0.509807
waisthipratio	CD93	81	-0.735714	0.494775	0.141272	-1.72157	0.250146	0.509807
waisthipratio	PECAM.1	81	-1.00368	0.686029	0.147695	-2.37062	0.363266	0.521647
waisthipratio	FABP2	81	-1.89711	1.3345	0.159346	-4.55616	0.761935	0.551071
waisthipratio	PAR.1	81	-0.70864	0.507438	0.166737	-1.71973	0.302453	0.558339
waisthipratio	CD84	81	-0.782369	0.566381	0.171329	-1.91091	0.346169	0.558339
waisthipratio	CHI3L1	81	2.43447	1.76326	0.171538	-1.0789	5.94783	0.558339
waisthipratio	ACE2	81	1.70857	1.27888	0.185647	-0.839654	4.25679	0.579929
waisthipratio	TF	81	-1.0801	0.812156	0.187629	-2.69836	0.538153	0.579929
waisthipratio	KLK6	81	-0.822243	0.623498	0.191317	-2.06459	0.420105	0.579929
waisthipratio	TGM2	81	2.59216	1.96932	0.192145	-1.33179	6.51611	0.579929
waisthipratio	IL.1RT1	81	0.932818	0.722475	0.200673	-0.506744	2.37238	0.588347
waisthipratio	PDGF.subunit.B	81	-0.320136	0.2487	0.202023	-0.815682	0.175409	0.588347
waisthipratio	vWF	81	-1.78359	1.45125	0.222964	-4.67527	1.10809	0.633716
waisthipratio	ADAM.TS13	81	0.360267	0.297974	0.230491	-0.233459	0.953994	0.633716
waisthipratio	Gal.4	81	-1.40397	1.17729	0.236859	-3.74977	0.941835	0.633716
waisthipratio	RETN	81	-1.36252	1.1464	0.238429	-3.64677	0.921733	0.633716
waisthipratio	SELE	81	1.11673	0.940198	0.238726	-0.756655	2.99012	0.633716
waisthipratio	TNFRSF11A	81	-0.786478	0.664689	0.240507	-2.1109	0.537944	0.633716
waisthipratio	CD40.L	81	-1.26782	1.14699	0.272591	-3.55326	1.01761	0.692604
waisthipratio	PSGL.1	81	-0.850731	0.771567	0.273773	-2.38811	0.686649	0.692604
waisthipratio	THBS2	81	-0.422806	0.38826	0.279697	-1.19643	0.350818	0.692604
waisthipratio	TIE2	81	-0.499084	0.46399	0.285585	-1.4236	0.425436	0.692604
waisthipratio	HB.EGF	81	1.17046	1.09805	0.289916	-1.01746	3.35838	0.692604
waisthipratio	Gal.9	81	0.577611	0.549944	0.296994	-0.518176	1.6734	0.692604
waisthipratio	HSP.27	81	1.06106	1.01206	0.297858	-0.955506	3.07762	0.692604
waisthipratio	PAI	81	0.763283	0.728769	0.298343	-0.688822	2.21539	0.692604
waisthipratio	MERTK	81	1.26022	1.20842	0.300406	-1.14761	3.66805	0.692604
waisthipratio	PRTN3	81	-1.67826	1.64518	0.311001	-4.95635	1.59983	0.704674
waisthipratio	SERPINA12	81	-3.23237	3.18936	0.314132	-9.58731	3.12258	0.704674
waisthipratio	CCL24	81	-1.17342	1.17717	0.3221	-3.51898	1.17213	0.709548
waisthipratio	NEMO	81	1.44551	1.45845	0.324853	-1.46052	4.35155	0.709548
waisthipratio	ANGPT1	81	0.464599	0.474199	0.330398	-0.480262	1.40946	0.71024
waisthipratio	TNFRSF10A	81	0.713185	0.733519	0.334079	-0.748384	2.17475	0.71024
waisthipratio	THPO	81	-0.601938	0.638404	0.34881	-1.87399	0.670108	0.71024
waisthipratio	ITGB2	81	-0.774077	0.825615	0.351512	-2.41915	0.870996	0.71024
waisthipratio	IGFBP.7	81	-0.561807	0.601124	0.353037	-1.75957	0.635958	0.71024
waisthipratio	LEP	81	-1.17378	1.26512	0.356528	-3.6946	1.34703	0.71024
waisthipratio	CTSZ	81	0.737354	0.794945	0.356654	-0.846608	2.32132	0.71024
waisthipratio	SPON2	81	-0.280457	0.304103	0.359399	-0.886396	0.325482	0.71024
waisthipratio	IL.18BP	81	-0.636831	0.700121	0.365986	-2.03185	0.75819	0.714749
waisthipratio	GDF.15	81	0.82234	0.955784	0.392357	-1.0821	2.72678	0.754319
waisthipratio	XCL1	81	-0.860256	1.0062	0.395336	-2.86515	1.14464	0.754319
waisthipratio	TR	81	-0.977621	1.18494	0.412003	-3.33867	1.38343	0.776221
waisthipratio	IL.1ra	81	0.870951	1.06515	0.416167	-1.25141	2.99331	0.776221
waisthipratio	TRAIL.R2	81	-0.488632	0.606705	0.423177	-1.69752	0.720254	0.780527
waisthipratio	TFPI	81	-0.490573	0.636038	0.442988	-1.75791	0.776761	0.799805
waisthipratio	GDF.2	81	-0.641727	0.832521	0.443265	-2.30056	1.01711	0.799805
waisthipratio	CCL3	81	1.96053	2.66948	0.465012	-3.35852	7.27957	0.81238
waisthipratio	MMP.2	81	-0.480772	0.664131	0.471403	-1.80408	0.842538	0.81238
waisthipratio	PGF	81	-0.373067	0.537326	0.489666	-1.44371	0.697579	0.81238
waisthipratio	TNFRSF14	81	-0.327466	0.472617	0.490556	-1.26918	0.614245	0.81238
waisthipratio	CCL17	81	-0.715221	1.03806	0.492978	-2.78359	1.35315	0.81238
waisthipratio	CTRC	81	-0.844297	1.22756	0.493739	-3.29027	1.60167	0.81238
waisthipratio	AXL	81	-0.492672	0.721793	0.497012	-1.93088	0.945533	0.81238
waisthipratio	uPA	81	-0.431387	0.633834	0.498249	-1.69433	0.831555	0.81238
waisthipratio	VEGFD	81	0.4755	0.700508	0.499386	-0.920292	1.87129	0.81238
waisthipratio	Gal.3	81	0.403948	0.599789	0.502737	-0.791157	1.59905	0.81238
waisthipratio	GT	81	-0.918356	1.36786	0.504067	-3.64387	1.80716	0.81238
waisthipratio	TIMP4	81	-0.63359	1.01198	0.533181	-2.65	1.38282	0.850516
waisthipratio	TNF.R2	81	0.628933	1.01645	0.537977	-1.39638	2.65425	0.850516
waisthipratio	GRN	81	0.30935	0.527068	0.55904	-0.740857	1.35956	0.875478
waisthipratio	IGFBP.1	81	-1.06277	1.83541	0.564323	-4.7199	2.59436	0.875492
waisthipratio	AMBP	81	-0.196977	0.34616	0.571056	-0.886716	0.492762	0.877735
waisthipratio	VSIG2	81	-0.734242	1.3605	0.591035	-3.4451	1.97662	0.894475
waisthipratio	IL.6RA	81	-0.373266	0.694805	0.592724	-1.7577	1.01116	0.894475
waisthipratio	PIgR	81	0.162169	0.31058	0.603126	-0.456675	0.781012	0.901576
waisthipratio	OPG	81	0.36244	0.704169	0.608292	-1.04065	1.76553	0.901576
waisthipratio	Notch.3	81	-0.289353	0.575042	0.616328	-1.43515	0.856443	0.903992
waisthipratio	TFF3	81	0.500565	1.00761	0.620814	-1.50714	2.50827	0.903992
waisthipratio	MPO	81	-0.462969	0.948618	0.62696	-2.35313	1.42719	0.905004
waisthipratio	SELP	81	0.416625	0.884153	0.638875	-1.34509	2.17834	0.909474
waisthipratio	CXCL1	81	-0.551157	1.17835	0.641349	-2.89908	1.79676	0.909474
waisthipratio	CCL16	81	0.989518	2.1487	0.646494	-3.29186	5.27089	0.909474
waisthipratio	MARCO	81	0.223328	0.49667	0.654276	-0.766309	1.21297	0.909562
waisthipratio	CASP.3	81	0.630463	1.44975	0.664917	-2.25823	3.51915	0.909562
waisthipratio	RAGE	81	-0.242209	0.569094	0.671632	-1.37615	0.891735	0.909562
waisthipratio	IL16	81	0.44726	1.05647	0.673265	-1.6578	2.55232	0.909562
waisthipratio	IL.4RA	81	-0.326199	0.773037	0.67427	-1.86651	1.21411	0.909562
waisthipratio	MCP.1	81	-0.399983	0.973445	0.682338	-2.33961	1.53965	0.909562
waisthipratio	TM	81	-0.201139	0.527684	0.704168	-1.25257	0.850295	0.909562
waisthipratio	SORT1	81	0.158399	0.415775	0.704315	-0.670051	0.986849	0.909562
waisthipratio	AZU1	81	-0.678739	1.78559	0.704945	-4.2366	2.87912	0.909562
waisthipratio	PGLYRP1	81	-0.384882	1.03694	0.711571	-2.45103	1.68127	0.909562
waisthipratio	KIM1	81	0.480594	1.30862	0.714479	-2.12689	3.08808	0.909562
waisthipratio	CEACAM8	81	-0.743195	2.02568	0.71475	-4.77945	3.29306	0.909562
waisthipratio	SCGB3A2	81	-0.44964	1.24205	0.718374	-2.92449	2.02521	0.909562
waisthipratio	LOX.1	81	-0.428988	1.2307	0.728399	-2.8812	2.02323	0.909562
waisthipratio	IL2.RA	81	0.23619	0.678493	0.728746	-1.11574	1.58812	0.909562
waisthipratio	MB	81	0.306959	0.956159	0.74909	-1.59823	2.21215	0.914752
waisthipratio	EPHB4	81	0.249862	0.792566	0.753454	-1.32936	1.82908	0.914752
waisthipratio	HO.1	81	-0.281405	0.898296	0.754961	-2.0713	1.50849	0.914752
waisthipratio	PI3	81	-0.281535	0.917639	0.759854	-2.10997	1.5469	0.914752
waisthipratio	ALCAM	81	0.170484	0.55712	0.760457	-0.939602	1.28057	0.914752
waisthipratio	PDGF.subunit.A	81	0.283992	0.987817	0.774537	-1.68428	2.25226	0.918755
waisthipratio	TNFSF13B	81	-0.187247	0.652247	0.774854	-1.48688	1.11238	0.918755
waisthipratio	ICAM.2	81	-0.173796	0.666251	0.794927	-1.50133	1.15374	0.935872
waisthipratio	MMP.9	81	-0.263514	1.11223	0.813371	-2.47968	1.95266	0.950842
waisthipratio	PD.L2	81	-0.118404	0.615352	0.847943	-1.34452	1.10771	0.95593
waisthipratio	DLK.1	81	-0.162926	0.859522	0.850177	-1.87556	1.54971	0.95593
waisthipratio	CHIT1	81	-0.423662	2.23971	0.850486	-4.88639	4.03906	0.95593
waisthipratio	PON3	81	0.197103	1.15	0.864382	-2.09432	2.48853	0.95593
waisthipratio	REN	81	-0.21212	1.26388	0.867173	-2.73046	2.30622	0.95593
waisthipratio	IgG.Fc.receptor.II.b	81	-0.153731	0.964262	0.873765	-2.07507	1.7676	0.95593
waisthipratio	MMP12	81	0.208684	1.32994	0.875741	-2.44129	2.85865	0.95593
waisthipratio	MMP7	81	-0.0745571	0.534097	0.889359	-1.13877	0.989654	0.95593
waisthipratio	MMP.3	81	-0.144461	1.04604	0.890534	-2.22873	1.93981	0.95593
waisthipratio	CCL15	81	-0.161479	1.22911	0.895832	-2.61053	2.28757	0.95593
waisthipratio	PRSS27	81	-0.0999939	0.76708	0.896638	-1.62843	1.42845	0.95593
waisthipratio	CXCL16	81	0.0724679	0.559116	0.897225	-1.0416	1.18653	0.95593
waisthipratio	SOD2	81	-0.0300947	0.240493	0.900754	-0.509288	0.449099	0.95593
waisthipratio	DECR1	80	0.185531	1.54898	0.904989	-2.90158	3.27264	0.95593
waisthipratio	IL18	81	0.136227	1.14899	0.905943	-2.15318	2.42564	0.95593
waisthipratio	PTX3	81	-0.126214	1.11102	0.909861	-2.33997	2.08754	0.95593
waisthipratio	IDUA	81	0.0799159	0.868708	0.926951	-1.65102	1.81086	0.961737
waisthipratio	TNFRSF13B	81	-0.0792377	0.861624	0.926976	-1.79606	1.63759	0.961737
waisthipratio	GP6	81	-0.0588909	0.699182	0.933102	-1.45204	1.33426	0.962081
waisthipratio	EGFR	81	-0.0240503	0.495686	0.961433	-1.01173	0.963626	0.98183
waisthipratio	FAS	81	0.0266658	0.772444	0.972554	-1.51246	1.56579	0.98183
waisthipratio	RARRES2	81	-0.0142928	0.447216	0.97459	-0.90539	0.876804	0.98183
waisthipratio	CD163	81	0.028139	0.928923	0.975916	-1.82278	1.87906	0.98183
waisthipratio	AP.N	81	0.00258048	0.621092	0.996696	-1.23497	1.24013	0.996696
vai_v3	Gal.9	80	0.204546	0.0590595	0.000896045	0.0868406	0.322251	0.128497
vai_v3	IGFBP.1	80	-0.617125	0.187622	0.00154816	-0.991055	-0.243195	0.128497
vai_v3	SCGB3A2	80	-0.404619	0.136588	0.00411877	-0.67684	-0.132399	0.180071
vai_v3	CSTB	80	0.318601	0.10821	0.00433906	0.102939	0.534263	0.180071
vai_v3	SCF	80	-0.22582	0.0814669	0.00706618	-0.388184	-0.0634569	0.19733
vai_v3	t.PA	80	0.325843	0.117694	0.00713239	0.0912795	0.560407	0.19733
vai_v3	MMP7	80	0.155005	0.05812	0.0094206	0.0391721	0.270838	0.209746
vai_v3	FGF.21	80	0.796118	0.301461	0.0101082	0.195307	1.39693	0.209746
vai_v3	IL.1ra	80	0.293566	0.116418	0.0138624	0.0615455	0.525586	0.255684
vai_v3	SRC	80	0.182983	0.0788761	0.0231466	0.0257833	0.340183	0.384234
vai_v3	LTBR	80	-0.222379	0.100376	0.0298472	-0.422428	-0.0223304	0.444828
vai_v3	ACE2	80	0.313268	0.143421	0.0321562	0.0274299	0.599106	0.444828
vai_v3	vWF	80	-0.344298	0.163536	0.0387026	-0.670224	-0.018372	0.494203
vai_v3	PDGF.subunit.B	80	-0.0538745	0.0261291	0.0427813	-0.10595	-0.0017994	0.50036
vai_v3	REN	80	0.270648	0.13479	0.0483518	0.00201281	0.539284	0.50036
vai_v3	PRSS8	80	0.156277	0.0781963	0.0493849	0.000431842	0.312122	0.50036
vai_v3	TRAIL.R2	80	0.131148	0.0675219	0.0559579	-0.00342266	0.265719	0.50036
vai_v3	FABP4	80	0.274602	0.141728	0.0565487	-0.00786051	0.557065	0.50036
vai_v3	CHIT1	80	-0.489459	0.253375	0.057271	-0.994434	0.0155164	0.50036
vai_v3	GLO1	80	0.293004	0.154981	0.0626495	-0.0158729	0.601881	0.50036
vai_v3	JAM.A	80	-0.299643	0.15968	0.0645802	-0.617885	0.0185982	0.50036
vai_v3	LDL.receptor	80	0.221549	0.118843	0.0663128	-0.0153053	0.458403	0.50036
vai_v3	Gal.3	80	0.12252	0.0667105	0.0703421	-0.0104343	0.255473	0.502736
vai_v3	TIMP4	80	-0.189636	0.1048	0.0744901	-0.398503	0.0192306	0.502736
vai_v3	IGFBP.2	80	-0.232016	0.131885	0.0827289	-0.494863	0.0308307	0.502736
vai_v3	TGM2	80	0.391333	0.223967	0.084794	-0.0550322	0.837698	0.502736
vai_v3	PAI	80	0.143251	0.0821723	0.0854908	-0.0205179	0.30702	0.502736
vai_v3	TNF.R2	80	0.199444	0.114534	0.0858342	-0.0288217	0.42771	0.502736
vai_v3	MCP.1	80	0.1904	0.110048	0.0878274	-0.0289246	0.409725	0.502736
vai_v3	XCL1	80	0.194644	0.113926	0.0917899	-0.0324098	0.421697	0.507904
vai_v3	CPA1	80	0.230477	0.138279	0.0998481	-0.0451122	0.506067	0.53467
vai_v3	FS	80	-0.201152	0.123221	0.106892	-0.446731	0.0444273	0.554502
vai_v3	PON3	80	-0.20427	0.130641	0.122237	-0.464636	0.0560969	0.614889
vai_v3	NEMO	80	0.237599	0.160001	0.141854	-0.0812827	0.55648	0.692581
vai_v3	MERTK	80	0.196528	0.136666	0.154702	-0.0758466	0.468903	0.711323
vai_v3	MMP.2	80	-0.107802	0.0754814	0.1575	-0.258237	0.0426319	0.711323
vai_v3	TNFRSF10A	80	0.116159	0.0815407	0.158548	-0.0463514	0.27867	0.711323
vai_v3	MPO	80	-0.143699	0.106396	0.180993	-0.355746	0.0683478	0.764851
vai_v3	ADM	80	0.188621	0.140341	0.183104	-0.0910778	0.468319	0.764851
vai_v3	RETN	80	-0.171892	0.128693	0.185805	-0.428377	0.0845928	0.764851
vai_v3	TR.AP	80	0.110267	0.0844193	0.195593	-0.0579809	0.278514	0.764851
vai_v3	MARCO	80	0.0717769	0.0552549	0.198027	-0.038346	0.1819	0.764851
vai_v3	TNFRSF13B	80	0.128316	0.0988011	0.198124	-0.0685943	0.325226	0.764851
vai_v3	COL1A1	80	-0.134153	0.108788	0.221473	-0.350967	0.0826614	0.835558
vai_v3	PRTN3	80	-0.224174	0.186761	0.233892	-0.596388	0.148039	0.847129
vai_v3	CPB1	80	0.172217	0.14374	0.234747	-0.114256	0.45869	0.847129
vai_v3	PECAM.1	80	-0.0927018	0.0792581	0.245959	-0.250663	0.0652594	0.856585
vai_v3	FAS	80	-0.0949579	0.0814872	0.247687	-0.257362	0.067446	0.856585
vai_v3	OPG	80	-0.0923074	0.0801852	0.253416	-0.252116	0.0675015	0.857898
vai_v3	IL16	80	0.135414	0.119366	0.260322	-0.102483	0.37331	0.857898
vai_v3	GH	80	-0.371598	0.339214	0.276912	-1.04765	0.304454	0.857898
vai_v3	TNFRSF10C	80	-0.0937018	0.0857537	0.278124	-0.264609	0.0772049	0.857898
vai_v3	TM	80	0.0653969	0.0602573	0.281363	-0.0546958	0.18549	0.857898
vai_v3	TFF3	80	0.124373	0.114878	0.282523	-0.104577	0.353324	0.857898
vai_v3	EPHB4	80	0.0976989	0.0908474	0.285729	-0.0833596	0.278757	0.857898
vai_v3	IL.6RA	80	0.0790898	0.0746483	0.292866	-0.0696841	0.227864	0.857898
vai_v3	IL1RL2	80	0.129062	0.12225	0.294579	-0.114583	0.372706	0.857898
vai_v3	CD163	80	0.106169	0.10636	0.321475	-0.105805	0.318144	0.911512
vai_v3	PI3	80	0.103748	0.104529	0.324217	-0.104577	0.312074	0.911512
vai_v3	ICAM.2	80	0.0739168	0.0764922	0.337069	-0.0785319	0.226366	0.911512
vai_v3	PGF	80	0.0589879	0.0611231	0.337698	-0.0628303	0.180806	0.911512
vai_v3	CTSD	80	0.0946361	0.101256	0.353064	-0.107167	0.296439	0.911512
vai_v3	HB.EGF	80	0.117364	0.128299	0.363324	-0.138336	0.373065	0.911512
vai_v3	PIgR	80	0.0306461	0.0344291	0.376325	-0.0379711	0.0992633	0.911512
vai_v3	hOSCAR	80	-0.0471905	0.0537062	0.382458	-0.154227	0.0598457	0.911512
vai_v3	TNF.R1	80	-0.0595506	0.068124	0.384904	-0.195321	0.0762204	0.911512
vai_v3	PGLYRP1	80	-0.0988937	0.113295	0.385586	-0.32469	0.126902	0.911512
vai_v3	AMBP	80	0.0302302	0.0350641	0.391434	-0.0396524	0.100113	0.911512
vai_v3	IL18	80	0.109223	0.128852	0.399398	-0.147579	0.366025	0.911512
vai_v3	CCL16	80	0.201914	0.242714	0.408179	-0.281815	0.685643	0.911512
vai_v3	ALCAM	80	0.0519445	0.0627563	0.410528	-0.0731286	0.177018	0.911512
vai_v3	GRN	80	0.049415	0.0598402	0.411618	-0.0698464	0.168676	0.911512
vai_v3	THPO	80	-0.0599821	0.0733416	0.416107	-0.206152	0.0861875	0.911512
vai_v3	KIM1	80	0.12118	0.150892	0.424529	-0.179547	0.421908	0.911512
vai_v3	CTSL1	80	0.0486759	0.061357	0.430161	-0.0736085	0.17096	0.911512
vai_v3	BOC	80	-0.0509329	0.0653909	0.438557	-0.181257	0.079391	0.911512
vai_v3	PRELP	80	0.0298996	0.0398693	0.4557	-0.0495597	0.109359	0.911512
vai_v3	CCL3	80	0.2311	0.308878	0.456749	-0.384494	0.846693	0.911512
vai_v3	BMP.6	80	0.180497	0.2422	0.45852	-0.302207	0.663201	0.911512
vai_v3	TNFRSF11A	80	0.05828	0.0783723	0.459487	-0.0979158	0.214476	0.911512
vai_v3	CEACAM8	80	-0.169147	0.229577	0.46362	-0.626694	0.2884	0.911512
vai_v3	LEP	80	0.1032	0.145418	0.480164	-0.186618	0.393018	0.911512
vai_v3	MEPE	80	-0.091727	0.130008	0.482714	-0.350833	0.167379	0.911512
vai_v3	EGFR	80	-0.0388761	0.0557177	0.487561	-0.149921	0.0721692	0.911512
vai_v3	Gal.4	80	0.0945441	0.136548	0.49089	-0.177595	0.366683	0.911512
vai_v3	CXCL16	80	0.0433193	0.0641279	0.501484	-0.0844875	0.171126	0.911512
vai_v3	ANGPT1	80	-0.0363292	0.0547707	0.509231	-0.145487	0.0728287	0.911512
vai_v3	HAOX1	80	0.224742	0.339294	0.509813	-0.45147	0.900954	0.911512
vai_v3	ITGB2	80	-0.0620336	0.0955261	0.518125	-0.252417	0.12835	0.911512
vai_v3	STK4	80	0.0909176	0.141997	0.523996	-0.192082	0.373917	0.911512
vai_v3	PTX3	80	-0.0801	0.126086	0.527232	-0.331389	0.171189	0.911512
vai_v3	IL2.RA	80	0.0486302	0.0771704	0.530554	-0.10517	0.202431	0.911512
vai_v3	FABP2	80	0.0945773	0.151949	0.535599	-0.208256	0.397411	0.911512
vai_v3	AGRP	80	0.0582348	0.0944169	0.539296	-0.129938	0.246407	0.911512
vai_v3	AP.N	80	0.042172	0.0686411	0.540871	-0.0946294	0.178973	0.911512
vai_v3	SORT1	80	-0.0291321	0.0477168	0.543412	-0.124231	0.0659672	0.911512
vai_v3	SOD2	80	0.0161883	0.0265554	0.544016	-0.0367365	0.0691132	0.911512
vai_v3	Notch.3	80	-0.0396221	0.0659602	0.549902	-0.171081	0.0918363	0.911512
vai_v3	HSP.27	80	0.0661917	0.113797	0.562584	-0.160605	0.292989	0.911512
vai_v3	SELP	80	-0.058456	0.101261	0.565526	-0.260269	0.143357	0.911512
vai_v3	IL.4RA	80	0.0504447	0.0876666	0.56678	-0.124275	0.225164	0.911512
vai_v3	MMP.9	80	-0.0694536	0.1259	0.582867	-0.320371	0.181464	0.911512
vai_v3	MMP12	80	0.0828645	0.150473	0.583524	-0.217027	0.382756	0.911512
vai_v3	BLM.hydrolase	80	0.0510171	0.094238	0.589905	-0.136799	0.238833	0.911512
vai_v3	THBS2	80	-0.0244214	0.0453042	0.59149	-0.114713	0.0658697	0.911512
vai_v3	IL.27	80	0.0441855	0.0823491	0.593201	-0.119936	0.208307	0.911512
vai_v3	LPL	80	-0.0681339	0.130519	0.603234	-0.328257	0.19199	0.911512
vai_v3	CDH5	80	0.0412117	0.0789661	0.603326	-0.116167	0.198591	0.911512
vai_v3	TF	80	-0.0487004	0.0940933	0.60632	-0.236228	0.138827	0.911512
vai_v3	CD84	80	-0.0339488	0.0659154	0.608084	-0.165318	0.0974204	0.911512
vai_v3	OPN	80	-0.0870164	0.169625	0.609505	-0.425078	0.251045	0.911512
vai_v3	CTSZ	80	0.0452374	0.0898085	0.615982	-0.133751	0.224226	0.912974
vai_v3	DLK.1	80	0.0470589	0.0975737	0.631042	-0.147405	0.241523	0.927018
vai_v3	DECR1	79	-0.0800015	0.177396	0.653362	-0.433635	0.273632	0.930486
vai_v3	VEGFD	80	-0.0352564	0.0783261	0.653956	-0.19136	0.120847	0.930486
vai_v3	RARRES2	80	0.0221298	0.0514517	0.668384	-0.0804133	0.124673	0.930486
vai_v3	TIE2	80	0.0227685	0.0531463	0.669613	-0.0831519	0.128689	0.930486
vai_v3	GDF.2	80	-0.0404596	0.095199	0.672087	-0.230191	0.149272	0.930486
vai_v3	Dkk.1	80	0.0441632	0.103944	0.672178	-0.162997	0.251324	0.930486
vai_v3	PD.L2	80	-0.0280522	0.0667265	0.675424	-0.161038	0.104934	0.930486
vai_v3	RAGE	80	0.0263077	0.0657033	0.690031	-0.104639	0.157254	0.930486
vai_v3	uPA	80	-0.0283975	0.0726938	0.697197	-0.173276	0.116481	0.930486
vai_v3	GP6	80	-0.0309853	0.0798007	0.698936	-0.190028	0.128057	0.930486
vai_v3	IgG.Fc.receptor.II.b	80	-0.0408137	0.110147	0.712056	-0.260337	0.17871	0.930486
vai_v3	CCL24	80	0.0509862	0.138247	0.713339	-0.224539	0.326511	0.930486
vai_v3	CNTN1	80	-0.0301592	0.0828279	0.716822	-0.195235	0.134916	0.930486
vai_v3	CTRC	80	-0.0485591	0.141392	0.732258	-0.330353	0.233235	0.930486
vai_v3	AZU1	80	-0.0697817	0.205835	0.73557	-0.480011	0.340447	0.930486
vai_v3	IGFBP.7	80	-0.0213543	0.0672676	0.751806	-0.155419	0.11271	0.930486
vai_v3	CXCL1	80	0.0433093	0.136439	0.751826	-0.228613	0.315232	0.930486
vai_v3	CD40.L	80	0.0419682	0.133427	0.754008	-0.223952	0.307888	0.930486
vai_v3	AXL	80	-0.0257864	0.0832482	0.757631	-0.1917	0.140127	0.930486
vai_v3	TNFSF13B	80	0.0226989	0.0739648	0.759802	-0.124713	0.17011	0.930486
vai_v3	IL.18BP	80	-0.0244583	0.080151	0.761118	-0.184199	0.135282	0.930486
vai_v3	CCL17	80	-0.0365415	0.12088	0.763287	-0.277455	0.204372	0.930486
vai_v3	U.PAR	80	-0.0305743	0.102664	0.766693	-0.235182	0.174034	0.930486
vai_v3	DCN	80	-0.0140524	0.0514378	0.785476	-0.116568	0.0884629	0.930486
vai_v3	PLC	80	-0.0167108	0.0620357	0.788402	-0.140348	0.106926	0.930486
vai_v3	IDUA	80	0.0260035	0.0967818	0.788932	-0.166882	0.218889	0.930486
vai_v3	HO.1	80	-0.0278376	0.104113	0.789932	-0.235335	0.179659	0.930486
vai_v3	LOX.1	80	0.0376589	0.141135	0.790353	-0.243622	0.31894	0.930486
vai_v3	GIF	80	0.0413812	0.164957	0.802627	-0.287378	0.37014	0.9372
vai_v3	CD4	80	0.0250382	0.102307	0.807347	-0.178859	0.228935	0.9372
vai_v3	PDGF.subunit.A	80	0.0244831	0.113468	0.829768	-0.201659	0.250625	0.95451
vai_v3	MB	80	0.0231709	0.110436	0.834398	-0.196927	0.243269	0.95451
vai_v3	IL.1RT1	80	-0.016788	0.0834334	0.841091	-0.18307	0.149495	0.95451
vai_v3	VSIG2	80	-0.0303519	0.154962	0.845259	-0.33919	0.278487	0.95451
vai_v3	IL.1RT2	80	0.014451	0.0919759	0.875586	-0.168857	0.197759	0.974224
vai_v3	CCL15	80	0.0209085	0.139885	0.881595	-0.257881	0.299698	0.974224
vai_v3	SELE	80	0.0157496	0.109527	0.886057	-0.202537	0.234036	0.974224
vai_v3	SPON2	80	0.00488528	0.035234	0.890107	-0.065336	0.0751065	0.974224
vai_v3	PAR.1	80	-0.00795747	0.0601511	0.895118	-0.127838	0.111923	0.974224
vai_v3	TFPI	80	-0.00947264	0.073588	0.897929	-0.156133	0.137188	0.974224
vai_v3	TNFRSF14	80	-0.00544985	0.0546013	0.920767	-0.11427	0.10337	0.98344
vai_v3	MMP.3	80	0.0108312	0.119794	0.928205	-0.227919	0.249581	0.98344
vai_v3	KLK6	80	0.0062461	0.0703914	0.929536	-0.134044	0.146536	0.98344
vai_v3	SERPINA12	80	0.0317653	0.373041	0.932373	-0.711705	0.775235	0.98344
vai_v3	TR	80	0.0110277	0.136959	0.936045	-0.261931	0.283987	0.98344
vai_v3	GT	80	-0.0093117	0.158678	0.953365	-0.325557	0.306933	0.991324
vai_v3	GDF.15	80	-0.00475346	0.0848804	0.955493	-0.17392	0.164413	0.991324
vai_v3	PRSS27	80	0.00274547	0.0886126	0.975368	-0.173859	0.17935	0.996655
vai_v3	CD93	80	0.00159157	0.0562888	0.97752	-0.110592	0.113775	0.996655
vai_v3	PSGL.1	80	-0.00241722	0.0902111	0.978696	-0.182208	0.177373	0.996655
vai_v3	CHI3L1	80	-0.00313332	0.205697	0.987888	-0.413087	0.406821	0.996655
vai_v3	ADAM.TS13	80	0.000367781	0.0348685	0.991613	-0.069125	0.0698606	0.996655
vai_v3	CASP.3	80	0.000702565	0.166999	0.996655	-0.332127	0.333532	0.996655
fatmass	LEP	82	0.0375636	0.00951576	0.000176538	0.0186072	0.0565199	0.0293053
fatmass	FABP4	82	0.0349167	0.00959812	0.000502062	0.0157962	0.0540371	0.0416711
fatmass	IL.1ra	82	0.0250615	0.00829499	0.00344145	0.008537	0.0415859	0.161111
fatmass	Gal.9	82	0.012848	0.00431127	0.00388218	0.00425956	0.0214365	0.161111
fatmass	FGF.21	82	-0.0672521	0.0245264	0.00763118	-0.116111	-0.018393	0.253355
fatmass	TNF.R2	82	0.0207183	0.00801808	0.0117122	0.00474545	0.0366911	0.324037
fatmass	AMBP	82	0.00660163	0.00274349	0.0185787	0.00113631	0.0120669	0.44058
fatmass	TR	82	0.0222109	0.00957644	0.023102	0.00313368	0.0412882	0.460308
fatmass	RARRES2	82	0.00808798	0.00356853	0.026306	0.000979098	0.0151969	0.460308
fatmass	IL.1RT1	82	-0.0130774	0.00582565	0.0277294	-0.0246827	-0.0014721	0.460308
fatmass	VSIG2	82	-0.023813	0.0108983	0.0320114	-0.0455235	-0.00210241	0.483081
fatmass	SCGB3A2	82	-0.0215538	0.0100347	0.0349486	-0.0415439	-0.00156372	0.483456
fatmass	IL18	82	0.0183976	0.00919307	0.0489841	8.4049e-05	0.0367111	0.613098
fatmass	IL.27	82	-0.0119812	0.00612727	0.0542617	-0.0241874	0.000224897	0.613098
fatmass	PON3	82	-0.0179651	0.00923176	0.0554004	-0.0363557	0.000425536	0.613098
fatmass	TNF.R1	82	0.00935299	0.00494348	0.0623528	-0.000494919	0.0192009	0.642274
fatmass	CD93	82	0.0075253	0.00403016	0.0657751	-0.000503197	0.0155538	0.642274
fatmass	PD.L2	82	-0.00822743	0.00496371	0.101593	-0.0181156	0.00166079	0.849785
fatmass	ADM	82	0.0163986	0.00996075	0.103882	-0.00344422	0.0362414	0.849785
fatmass	GDF.15	82	-0.0125612	0.00774917	0.10922	-0.0279984	0.00287591	0.849785
fatmass	IGFBP.1	82	-0.0243043	0.0149959	0.109274	-0.0541778	0.00556914	0.849785
fatmass	AXL	82	0.00889557	0.00590423	0.136102	-0.00286625	0.0206574	0.849785
fatmass	LDL.receptor	82	-0.012794	0.00861775	0.141839	-0.0299614	0.00437347	0.849785
fatmass	CTSZ	82	0.00950191	0.00649783	0.147831	-0.00344244	0.0224463	0.849785
fatmass	TNFRSF11A	82	0.00810592	0.00554665	0.148081	-0.00294358	0.0191554	0.849785
fatmass	JAM.A	82	-0.0167019	0.0114611	0.149217	-0.0395335	0.00612977	0.849785
fatmass	CTSL1	82	0.00625509	0.0043307	0.152802	-0.0023721	0.0148823	0.849785
fatmass	ADAM.TS13	82	-0.00361311	0.00251018	0.154202	-0.00861364	0.00138742	0.849785
fatmass	TFPI	82	-0.00743837	0.00518877	0.155856	-0.0177749	0.00289818	0.849785
fatmass	VEGFD	82	-0.00816098	0.00572544	0.158194	-0.0195666	0.00324469	0.849785
fatmass	PSGL.1	82	-0.00901163	0.00633504	0.159025	-0.0216317	0.00360842	0.849785
fatmass	IL2.RA	82	0.00774538	0.00550828	0.163814	-0.00322768	0.0187184	0.849785
fatmass	HSP.27	82	0.0110811	0.00830391	0.186095	-0.00546112	0.0276234	0.936115
fatmass	FAS	82	0.00809997	0.00629205	0.201936	-0.00443444	0.0206344	0.972041
fatmass	hOSCAR	82	0.00506026	0.00395937	0.205174	-0.0028272	0.0129477	0.972041
fatmass	ALCAM	82	0.00569892	0.00453027	0.212308	-0.00332585	0.0147237	0.972041
fatmass	CNTN1	82	-0.00731942	0.00596407	0.223566	-0.0192005	0.00456163	0.972041
fatmass	IgG.Fc.receptor.II.b	82	0.00961682	0.00783773	0.223664	-0.00599674	0.0252304	0.972041
fatmass	PECAM.1	82	-0.0068347	0.00566565	0.231478	-0.0181212	0.00445185	0.972041
fatmass	PTX3	82	-0.0106337	0.00903731	0.24306	-0.0286369	0.00736957	0.972041
fatmass	CD163	82	0.00879637	0.00755859	0.248211	-0.00626112	0.0238539	0.972041
fatmass	DLK.1	82	0.00812831	0.00699931	0.249202	-0.00581503	0.0220716	0.972041
fatmass	SOD2	82	-0.00222587	0.00196831	0.261719	-0.00614694	0.00169519	0.972041
fatmass	uPA	82	-0.00567765	0.00519845	0.278249	-0.0160335	0.00467819	0.972041
fatmass	PRSS8	82	-0.00698559	0.00640187	0.278687	-0.0197388	0.00576759	0.972041
fatmass	GT	82	-0.0122069	0.0112037	0.279402	-0.0345259	0.010112	0.972041
fatmass	PGF	82	0.0045493	0.00439693	0.304155	-0.00420983	0.0133084	0.972041
fatmass	THBS2	82	0.00326952	0.00322256	0.313571	-0.00315014	0.00968919	0.972041
fatmass	GIF	82	-0.0118315	0.0118007	0.319272	-0.0353398	0.0116767	0.972041
fatmass	PI3	82	0.00745662	0.00750692	0.323758	-0.00749793	0.0224112	0.972041
fatmass	ACE2	82	0.0105375	0.0106109	0.32386	-0.0106004	0.0316755	0.972041
fatmass	MCP.1	82	-0.00790631	0.00798859	0.325503	-0.0238204	0.00800778	0.972041
fatmass	GDF.2	82	-0.00683929	0.00696553	0.329318	-0.0207153	0.00703676	0.972041
fatmass	DCN	82	-0.00354295	0.00364109	0.333658	-0.0107964	0.00371048	0.972041
fatmass	PAI	82	0.00580838	0.00599917	0.336058	-0.00614258	0.0177593	0.972041
fatmass	CTRC	82	0.00964656	0.0100461	0.340023	-0.0103662	0.0296593	0.972041
fatmass	MERTK	82	-0.00953701	0.00993291	0.340069	-0.0293244	0.0102504	0.972041
fatmass	CCL17	82	-0.00818597	0.00856043	0.342015	-0.0252392	0.00886728	0.972041
fatmass	IL.18BP	82	0.0054035	0.00574911	0.350294	-0.00604931	0.0168563	0.972041
fatmass	OPG	82	-0.00540155	0.00579852	0.354564	-0.0169528	0.0061497	0.972041
fatmass	PDGF.subunit.B	82	0.00190364	0.00205482	0.357196	-0.00218977	0.00599706	0.972041
fatmass	FS	82	0.00800489	0.00889138	0.370844	-0.00970765	0.0257174	0.985864
fatmass	LTBR	82	0.00637698	0.00744481	0.394413	-0.00845384	0.0212078	0.985864
fatmass	IL.6RA	82	0.00481054	0.00569117	0.400652	-0.00652685	0.0161479	0.985864
fatmass	TNFSF13B	82	0.00450239	0.00533427	0.401325	-0.00612401	0.0151288	0.985864
fatmass	SCF	82	0.00497846	0.00613758	0.41985	-0.00724822	0.0172051	0.985864
fatmass	IL1RL2	82	-0.00701273	0.00871877	0.423751	-0.0243814	0.010356	0.985864
fatmass	MMP.9	82	0.00720498	0.00919297	0.435655	-0.0111083	0.0255183	0.985864
fatmass	TR.AP	82	-0.00490615	0.00626453	0.435997	-0.0173857	0.00757342	0.985864
fatmass	TF	82	0.0052745	0.0067472	0.436833	-0.0081666	0.0187156	0.985864
fatmass	GLO1	82	0.00851581	0.0112931	0.453168	-0.0139812	0.0310129	0.985864
fatmass	PDGF.subunit.A	82	-0.00594154	0.0080967	0.465345	-0.022071	0.0101879	0.985864
fatmass	CCL3	82	0.0147676	0.0220544	0.505169	-0.0291669	0.0587021	0.985864
fatmass	CXCL16	82	0.00304324	0.00457662	0.50812	-0.00607385	0.0121603	0.985864
fatmass	Notch.3	82	0.00311604	0.00471569	0.510776	-0.00627809	0.0125102	0.985864
fatmass	TNFRSF13B	82	0.00454074	0.00710725	0.524842	-0.00961764	0.0186991	0.985864
fatmass	MB	82	-0.00489049	0.00783658	0.534483	-0.0205017	0.0107208	0.985864
fatmass	GRN	82	0.00268093	0.00433307	0.537979	-0.00595098	0.0113128	0.985864
fatmass	RAGE	82	-0.00283433	0.00468781	0.547258	-0.0121729	0.00650427	0.985864
fatmass	MMP.2	82	0.00323867	0.00547699	0.556081	-0.00767204	0.0141494	0.985864
fatmass	TRAIL.R2	82	0.00296641	0.00502111	0.556439	-0.00703615	0.012969	0.985864
fatmass	CASP.3	82	-0.00702934	0.0119265	0.557371	-0.0307881	0.0167294	0.985864
fatmass	Dkk.1	82	-0.00438995	0.00747787	0.558927	-0.0192866	0.0105067	0.985864
fatmass	TNFRSF14	82	-0.00220094	0.00388335	0.572566	-0.00993697	0.00553508	0.985864
fatmass	CTSD	82	0.00410758	0.00739159	0.580064	-0.0106172	0.0188324	0.985864
fatmass	EPHB4	82	0.00353812	0.00649873	0.587759	-0.00940801	0.0164842	0.985864
fatmass	PLC	82	0.00240907	0.00446723	0.591294	-0.00649011	0.0113083	0.985864
fatmass	GP6	82	-0.00307676	0.00574215	0.593668	-0.0145157	0.00836218	0.985864
fatmass	IGFBP.7	82	0.00261951	0.00497259	0.599894	-0.0072864	0.0125254	0.985864
fatmass	Gal.3	82	-0.00255926	0.00493993	0.605931	-0.0124001	0.00728159	0.985864
fatmass	SERPINA12	82	0.0134168	0.0266105	0.615605	-0.039594	0.0664275	0.985864
fatmass	MEPE	82	0.00449605	0.00945721	0.635876	-0.0143437	0.0233358	0.985864
fatmass	DECR1	81	0.00598446	0.0126352	0.637156	-0.0191918	0.0311607	0.985864
fatmass	FABP2	82	0.00525169	0.0110922	0.63726	-0.016845	0.0273484	0.985864
fatmass	CHIT1	82	0.00874533	0.0184766	0.637361	-0.028062	0.0455527	0.985864
fatmass	CPB1	82	-0.00512094	0.0108303	0.637705	-0.026696	0.0164541	0.985864
fatmass	THPO	82	-0.00248736	0.00526444	0.637954	-0.0129747	0.00799994	0.985864
fatmass	BOC	82	-0.00216622	0.00466768	0.643928	-0.0114647	0.00713227	0.985864
fatmass	ITGB2	82	-0.00298919	0.00683775	0.663252	-0.0166107	0.0106323	0.985864
fatmass	KLK6	82	-0.00220795	0.0051737	0.670773	-0.0125145	0.00809858	0.985864
fatmass	IGFBP.2	82	-0.0040731	0.00969664	0.675648	-0.0233898	0.0152436	0.985864
fatmass	XCL1	82	0.00347405	0.00830371	0.676869	-0.0130678	0.0200159	0.985864
fatmass	IL16	82	0.0035823	0.0087219	0.682445	-0.0137926	0.0209572	0.985864
fatmass	Gal.4	82	-0.00391772	0.00978743	0.690088	-0.0234153	0.0155798	0.985864
fatmass	TFF3	82	0.00325965	0.00828773	0.695206	-0.0132504	0.0197696	0.985864
fatmass	CCL24	82	0.00386347	0.00984161	0.695755	-0.015742	0.023469	0.985864
fatmass	CD40.L	82	0.00353928	0.00948267	0.710025	-0.0153512	0.0224297	0.985864
fatmass	STK4	82	0.00385216	0.0103926	0.711932	-0.0168509	0.0245552	0.985864
fatmass	IDUA	82	-0.00264363	0.00716013	0.713008	-0.0169074	0.0116201	0.985864
fatmass	BMP.6	82	0.00627581	0.0176752	0.723539	-0.028935	0.0414866	0.985864
fatmass	t.PA	82	-0.00305207	0.0091445	0.739491	-0.0212688	0.0151647	0.985864
fatmass	ANGPT1	82	0.00129097	0.00392432	0.743097	-0.00652668	0.00910863	0.985864
fatmass	SPON2	82	0.000832325	0.00253362	0.74344	-0.00421491	0.00587956	0.985864
fatmass	TIE2	82	-0.0012309	0.00384139	0.749532	-0.00888335	0.00642154	0.985864
fatmass	AZU1	82	0.00458613	0.0147639	0.756942	-0.024825	0.0339973	0.985864
fatmass	HB.EGF	82	-0.0028596	0.00921109	0.757079	-0.021209	0.0154898	0.985864
fatmass	IL.4RA	82	0.00196998	0.00635919	0.757584	-0.0106982	0.0146381	0.985864
fatmass	SORT1	82	-0.00102452	0.00347349	0.768844	-0.00794407	0.00589503	0.985864
fatmass	KIM1	82	0.00315973	0.0108302	0.771283	-0.0184152	0.0247347	0.985864
fatmass	CSTB	82	0.00233776	0.00813422	0.7746	-0.0138664	0.0185419	0.985864
fatmass	CPA1	82	0.00289274	0.0105333	0.784358	-0.0180908	0.0238762	0.985864
fatmass	CD4	82	-0.00199093	0.00727915	0.785212	-0.0164917	0.0125099	0.985864
fatmass	PRSS27	82	0.00169883	0.00630105	0.788201	-0.0108535	0.0142512	0.985864
fatmass	PIgR	82	-0.000691906	0.00257754	0.7891	-0.00582663	0.00444281	0.985864
fatmass	MMP.3	82	-0.00223454	0.00861477	0.796049	-0.019396	0.014927	0.985864
fatmass	GH	82	-0.00593716	0.0244573	0.808857	-0.0546585	0.0427842	0.985864
fatmass	U.PAR	82	-0.00177761	0.00735818	0.809762	-0.0164359	0.0128806	0.985864
fatmass	AGRP	82	-0.00162659	0.00684796	0.812894	-0.0152684	0.0120152	0.985864
fatmass	TGM2	82	-0.00382917	0.016419	0.81623	-0.0365375	0.0288792	0.985864
fatmass	RETN	82	-0.00218743	0.00953903	0.819249	-0.0211901	0.0168153	0.985864
fatmass	TM	82	-0.000932206	0.00436662	0.831528	-0.00963096	0.00776655	0.985864
fatmass	AP.N	82	0.00104739	0.00511675	0.838362	-0.0091457	0.0112405	0.985864
fatmass	LPL	82	-0.00191001	0.00938643	0.839306	-0.0206087	0.0167887	0.985864
fatmass	SELP	82	0.00142393	0.00726916	0.845229	-0.013057	0.0159048	0.985864
fatmass	BLM.hydrolase	82	-0.00124671	0.00675765	0.854128	-0.0147086	0.0122152	0.985864
fatmass	NEMO	82	0.00212788	0.0120472	0.860277	-0.0218715	0.0261272	0.985864
fatmass	MMP12	82	0.00183822	0.0109215	0.866792	-0.0199186	0.023595	0.985864
fatmass	HO.1	82	-0.00123699	0.0074421	0.868435	-0.0160624	0.0135884	0.985864
fatmass	SELE	82	-0.00128997	0.00782747	0.869545	-0.0168831	0.0143032	0.985864
fatmass	OPN	82	0.00199397	0.0123144	0.871803	-0.0225375	0.0265255	0.985864
fatmass	CCL16	82	-0.00266582	0.01766	0.880418	-0.0378463	0.0325146	0.985864
fatmass	COL1A1	82	0.00123579	0.00822109	0.880916	-0.0151415	0.017613	0.985864
fatmass	CHI3L1	82	0.00215958	0.0147292	0.883826	-0.0271825	0.0315016	0.985864
fatmass	MPO	82	0.00106645	0.00780834	0.89173	-0.0144886	0.0166215	0.985864
fatmass	PRTN3	82	0.00180688	0.0135998	0.89466	-0.0252854	0.0288992	0.985864
fatmass	IL.1RT2	82	-0.000888005	0.00685199	0.897231	-0.0145379	0.0127619	0.985864
fatmass	CEACAM8	82	-0.00208754	0.0166886	0.900789	-0.035333	0.0311579	0.985864
fatmass	PRELP	82	0.000326448	0.00286136	0.909472	-0.00537367	0.00602657	0.985864
fatmass	EGFR	82	0.00043316	0.00407356	0.915601	-0.00768178	0.0085481	0.985864
fatmass	CCL15	82	-0.00105903	0.0101053	0.916814	-0.0211898	0.0190717	0.985864
fatmass	TIMP4	82	-0.00086502	0.00833121	0.917582	-0.0174616	0.0157316	0.985864
fatmass	LOX.1	82	-0.00102188	0.0101177	0.91982	-0.0211773	0.0191335	0.985864
fatmass	PGLYRP1	82	-0.00083645	0.00853169	0.922162	-0.0178325	0.0161596	0.985864
fatmass	PAR.1	82	-0.000403069	0.0042874	0.92535	-0.00894401	0.00813787	0.985864
fatmass	MARCO	82	-0.000338849	0.00408357	0.934089	-0.00847373	0.00779603	0.985864
fatmass	CXCL1	82	0.000801809	0.0097124	0.934425	-0.0185463	0.0201499	0.985864
fatmass	CD84	82	0.00038555	0.0047112	0.934994	-0.00899964	0.00977074	0.985864
fatmass	ICAM.2	82	0.000400456	0.00548105	0.941951	-0.0105184	0.0113193	0.985864
fatmass	MMP7	82	-0.000307665	0.00438823	0.944292	-0.00904946	0.00843413	0.985864
fatmass	SRC	82	0.000263929	0.00586244	0.964211	-0.0114147	0.0119425	0.990347
fatmass	HAOX1	82	0.000855721	0.0244612	0.972186	-0.0478736	0.049585	0.990347
fatmass	CDH5	82	0.000163238	0.00567226	0.977118	-0.0111365	0.011463	0.990347
fatmass	REN	82	0.000295301	0.0103753	0.977369	-0.0203733	0.0209639	0.990347
fatmass	TNFRSF10C	82	-0.000168271	0.00619862	0.978415	-0.0125166	0.01218	0.990347
fatmass	vWF	82	0.000153614	0.0120523	0.989865	-0.0238558	0.024163	0.990692
fatmass	TNFRSF10A	82	-7.16082e-05	0.00611771	0.990692	-0.0122587	0.0121155	0.990692
fatfreemass	FABP4	82	0.0569517	0.0168185	0.00113073	0.0234474	0.0904559	0.187702
fatfreemass	Gal.9	82	0.021463	0.00751054	0.00551996	0.0065012	0.0364247	0.458157
fatfreemass	VSIG2	82	-0.0499286	0.0186251	0.00902834	-0.0870318	-0.0128254	0.499568
fatfreemass	IGFBP.7	82	0.0205526	0.00830932	0.0156452	0.00399954	0.0371056	0.649274
fatfreemass	IL18	82	0.036071	0.015828	0.0255174	0.00453993	0.067602	0.847179
fatfreemass	LEP	82	0.0380479	0.0176002	0.0338254	0.00298638	0.0731093	0.869411
fatfreemass	CTSL1	82	0.0153517	0.00740677	0.0416408	0.000596635	0.0301067	0.869411
fatfreemass	CXCL1	82	0.0339198	0.0163867	0.0418993	0.00127588	0.0665637	0.869411
fatfreemass	TNF.R2	82	0.0258711	0.0142036	0.0725265	-0.00242391	0.0541661	0.926673
fatfreemass	IL.6RA	82	0.0174934	0.00971117	0.0756641	-0.00185225	0.036839	0.926673
fatfreemass	ICAM.2	82	0.0166097	0.00931253	0.0785356	-0.00194177	0.0351612	0.926673
fatfreemass	TFF3	82	0.025103	0.0140961	0.0789861	-0.00297781	0.0531838	0.926673
fatfreemass	IGFBP.1	82	-0.0460925	0.0259234	0.0794529	-0.0977346	0.00554959	0.926673
fatfreemass	AGRP	82	0.020126	0.0116537	0.0882833	-0.00308936	0.0433414	0.926673
fatfreemass	EPHB4	82	0.0187571	0.0110856	0.0947912	-0.00332647	0.0408407	0.926673
fatfreemass	ALCAM	82	0.0128218	0.00780161	0.104469	-0.00271978	0.0283634	0.926673
fatfreemass	CD163	82	0.0212547	0.0129996	0.106235	-0.0046419	0.0471512	0.926673
fatfreemass	ITGB2	82	0.0184803	0.0116828	0.117895	-0.00479308	0.0417537	0.926673
fatfreemass	IL.1ra	82	0.0234353	0.0149971	0.122344	-0.00644047	0.053311	0.926673
fatfreemass	SELP	82	0.0193482	0.0124131	0.12328	-0.00538002	0.0440764	0.926673
fatfreemass	MARCO	82	0.0107957	0.00697328	0.125795	-0.00309578	0.0246872	0.926673
fatfreemass	CD93	82	0.0106009	0.00704597	0.136643	-0.00343538	0.0246372	0.926673
fatfreemass	TR	82	0.0245144	0.0169625	0.152563	-0.00927657	0.0583055	0.926673
fatfreemass	SCGB3A2	82	-0.0255281	0.01769	0.153161	-0.0607683	0.00971216	0.926673
fatfreemass	COL1A1	82	-0.0198097	0.0140781	0.16352	-0.0478548	0.00823536	0.926673
fatfreemass	TNFRSF13B	82	0.016951	0.0122061	0.169024	-0.00736474	0.0412667	0.926673
fatfreemass	PGF	82	0.010056	0.00759304	0.1894	-0.00507008	0.0251821	0.926673
fatfreemass	MPO	82	0.0175746	0.0133935	0.193463	-0.00910657	0.0442557	0.926673
fatfreemass	PIgR	82	0.00572071	0.0044242	0.199962	-0.00309274	0.0145342	0.926673
fatfreemass	HB.EGF	82	0.0202179	0.0158168	0.205101	-0.0112907	0.0517266	0.926673
fatfreemass	vWF	82	-0.0255771	0.0206967	0.220388	-0.0668071	0.0156529	0.926673
fatfreemass	PSGL.1	82	-0.0136198	0.0110246	0.220541	-0.035582	0.00834247	0.926673
fatfreemass	LTBR	82	-0.0158678	0.012847	0.220637	-0.0414604	0.00972485	0.926673
fatfreemass	IL.1RT2	82	0.0141273	0.0117746	0.23399	-0.0093289	0.0375834	0.926673
fatfreemass	MCP.1	82	-0.0163971	0.0138184	0.239126	-0.0439247	0.0111306	0.926673
fatfreemass	MMP12	82	0.0220542	0.0187766	0.243888	-0.0153507	0.059459	0.926673
fatfreemass	MMP.3	82	0.0173025	0.0148161	0.24658	-0.0122127	0.0468176	0.926673
fatfreemass	XCL1	82	0.0166788	0.0142915	0.24689	-0.0117913	0.045149	0.926673
fatfreemass	IL.27	82	-0.0124194	0.0108014	0.253881	-0.0339368	0.00909805	0.926673
fatfreemass	IgG.Fc.receptor.II.b	82	-0.0155721	0.0136132	0.256302	-0.0426909	0.0115467	0.926673
fatfreemass	RETN	82	0.0186605	0.0164117	0.259149	-0.0140333	0.0513542	0.926673
fatfreemass	GIF	82	0.022835	0.0204373	0.267425	-0.0178782	0.0635482	0.926673
fatfreemass	PECAM.1	82	0.0109865	0.0098413	0.267828	-0.00861835	0.0305914	0.926673
fatfreemass	AXL	82	0.0114649	0.0103109	0.269723	-0.00907542	0.0320052	0.926673
fatfreemass	GT	82	-0.0214541	0.0194303	0.273054	-0.0601612	0.017253	0.926673
fatfreemass	SCF	82	-0.0117026	0.0106073	0.273444	-0.0328335	0.00942831	0.926673
fatfreemass	IL.18BP	82	0.0108233	0.00995301	0.280324	-0.0090041	0.0306507	0.926673
fatfreemass	GDF.2	82	-0.0130595	0.0120662	0.282578	-0.0370966	0.0109776	0.926673
fatfreemass	FGF.21	82	-0.0478801	0.0442822	0.283051	-0.136095	0.0403346	0.926673
fatfreemass	FAS	82	0.0117237	0.010951	0.287799	-0.0100918	0.0335392	0.926673
fatfreemass	PRTN3	82	0.0249225	0.0234174	0.290619	-0.0217273	0.0715724	0.926673
fatfreemass	TRAIL.R2	82	0.00916941	0.0086656	0.293388	-0.00809335	0.0264322	0.926673
fatfreemass	TIMP4	82	0.0148396	0.0143507	0.304428	-0.0137485	0.0434277	0.926673
fatfreemass	RARRES2	82	0.00654787	0.00635375	0.306063	-0.00610945	0.0192052	0.926673
fatfreemass	hOSCAR	82	0.00707692	0.00689419	0.307953	-0.00665701	0.0208109	0.926673
fatfreemass	ADM	82	0.0173613	0.0174731	0.323611	-0.0174469	0.0521695	0.926673
fatfreemass	AZU1	82	0.0249245	0.0254643	0.330825	-0.025803	0.075652	0.926673
fatfreemass	PLC	82	0.00743455	0.00771643	0.338407	-0.00793736	0.0228065	0.926673
fatfreemass	Gal.3	82	0.00821367	0.00853175	0.338783	-0.00878245	0.0252098	0.926673
fatfreemass	FABP2	82	-0.0182403	0.0191542	0.344009	-0.0563973	0.0199167	0.926673
fatfreemass	KIM1	82	-0.0177598	0.018685	0.34492	-0.0549822	0.0194627	0.926673
fatfreemass	TNFRSF10A	82	0.0100018	0.010549	0.346107	-0.0110128	0.0310165	0.926673
fatfreemass	CCL24	82	0.0157621	0.0169919	0.356579	-0.0180876	0.0496118	0.933639
fatfreemass	PON3	82	-0.0149317	0.0163223	0.363226	-0.0474473	0.0175839	0.933639
fatfreemass	LDL.receptor	82	-0.0136806	0.0150842	0.367339	-0.0437299	0.0163687	0.933639
fatfreemass	RAGE	82	0.00729389	0.00810781	0.371206	-0.0088577	0.0234455	0.933639
fatfreemass	TR.AP	82	0.00950105	0.0108557	0.384253	-0.0121247	0.0311268	0.935518
fatfreemass	THPO	82	-0.00786147	0.00910031	0.390415	-0.0259902	0.0102673	0.935518
fatfreemass	OPG	82	-0.00868117	0.0100666	0.391229	-0.0287348	0.0113725	0.935518
fatfreemass	STK4	82	0.015378	0.0179562	0.394495	-0.0203926	0.0511487	0.935518
fatfreemass	MEPE	82	-0.0134572	0.0163559	0.413244	-0.0460398	0.0191253	0.945912
fatfreemass	OPN	82	-0.0172326	0.0212718	0.420438	-0.0596083	0.0251431	0.945912
fatfreemass	DECR1	81	0.0171028	0.0218673	0.436641	-0.0264687	0.0606743	0.945912
fatfreemass	CCL15	82	0.0135861	0.0174599	0.438939	-0.0211958	0.0483681	0.945912
fatfreemass	Dkk.1	82	-0.00984032	0.0129514	0.449763	-0.0356408	0.0159602	0.945912
fatfreemass	MMP.9	82	0.0118656	0.0159529	0.459327	-0.0199142	0.0436454	0.945912
fatfreemass	IL2.RA	82	0.00716204	0.0096446	0.460046	-0.012051	0.0263751	0.945912
fatfreemass	IL1RL2	82	-0.0111901	0.0151339	0.461971	-0.0413384	0.0189583	0.945912
fatfreemass	PGLYRP1	82	0.0107631	0.0147481	0.467785	-0.0186165	0.0401428	0.945912
fatfreemass	TFPI	82	-0.00656951	0.00909151	0.472174	-0.0246807	0.0115417	0.945912
fatfreemass	FS	82	-0.0110213	0.0154541	0.477959	-0.0418075	0.0197649	0.945912
fatfreemass	CTRC	82	0.012022	0.017478	0.493678	-0.022796	0.04684	0.945912
fatfreemass	Notch.3	82	0.00558156	0.00817842	0.497042	-0.0107107	0.0218738	0.945912
fatfreemass	IDUA	82	0.00839587	0.0123937	0.500216	-0.0162936	0.0330853	0.945912
fatfreemass	MMP7	82	-0.00501265	0.00759019	0.511013	-0.0201331	0.0101078	0.945912
fatfreemass	GRN	82	0.0049504	0.00751374	0.512012	-0.0100177	0.0199185	0.945912
fatfreemass	CCL17	82	-0.0092877	0.0149009	0.534981	-0.0389719	0.0203965	0.945912
fatfreemass	MMP.2	82	0.00590877	0.00949823	0.535768	-0.0130127	0.0248302	0.945912
fatfreemass	THBS2	82	0.00346703	0.00561394	0.538726	-0.00771651	0.0146506	0.945912
fatfreemass	CPA1	82	0.0111515	0.0182353	0.542697	-0.0251751	0.047478	0.945912
fatfreemass	JAM.A	82	0.012099	0.0201118	0.549263	-0.0279658	0.0521639	0.945912
fatfreemass	AMBP	82	-0.0029342	0.00492762	0.553328	-0.0127505	0.00688211	0.945912
fatfreemass	CCL3	82	0.0226864	0.038281	0.555212	-0.0535732	0.098946	0.945912
fatfreemass	SERPINA12	82	-0.0255803	0.0461432	0.580976	-0.117502	0.0663417	0.945912
fatfreemass	PRSS8	82	-0.00598504	0.0111714	0.593718	-0.0282395	0.0162695	0.945912
fatfreemass	KLK6	82	0.00477866	0.00896842	0.595725	-0.0130873	0.0226447	0.945912
fatfreemass	t.PA	82	-0.00840304	0.0158445	0.597439	-0.0399668	0.0231608	0.945912
fatfreemass	TIE2	82	0.00349815	0.00665573	0.600728	-0.00976075	0.016757	0.945912
fatfreemass	U.PAR	82	0.00667671	0.0127454	0.601927	-0.0187135	0.0320669	0.945912
fatfreemass	ANGPT1	82	-0.00352461	0.00680002	0.605758	-0.0170709	0.0100217	0.945912
fatfreemass	CTSZ	82	0.00591043	0.0114105	0.605997	-0.0168205	0.0286414	0.945912
fatfreemass	SORT1	82	-0.00301002	0.00601871	0.618462	-0.0149999	0.00897987	0.945912
fatfreemass	NEMO	82	0.0104335	0.0208672	0.618541	-0.031136	0.0520031	0.945912
fatfreemass	DLK.1	82	-0.00608112	0.0122298	0.620476	-0.0304441	0.0182819	0.945912
fatfreemass	CXCL16	82	0.00391902	0.00794927	0.62345	-0.0119167	0.0197548	0.945912
fatfreemass	TM	82	0.00363388	0.00756518	0.632382	-0.0114367	0.0187045	0.945912
fatfreemass	PAI	82	0.00499788	0.0104553	0.634024	-0.0158301	0.0258259	0.945912
fatfreemass	PD.L2	82	-0.00409377	0.00875376	0.641385	-0.0215322	0.0133446	0.945912
fatfreemass	GP6	82	0.00456195	0.00996567	0.648444	-0.0152907	0.0244146	0.945912
fatfreemass	CCL16	82	-0.013994	0.0305956	0.648716	-0.0749436	0.0469556	0.945912
fatfreemass	MERTK	82	0.00757501	0.0173135	0.662991	-0.0269152	0.0420652	0.945912
fatfreemass	CD40.L	82	0.00708667	0.0164439	0.667733	-0.0256713	0.0398446	0.945912
fatfreemass	GH	82	-0.0177159	0.0423918	0.677208	-0.102165	0.0667329	0.945912
fatfreemass	CNTN1	82	-0.00435285	0.0104368	0.677819	-0.025144	0.0164383	0.945912
fatfreemass	IGFBP.2	82	-0.00685948	0.0168213	0.684593	-0.0403692	0.0266502	0.945912
fatfreemass	HSP.27	82	0.00586366	0.0145585	0.688267	-0.0231384	0.0348658	0.945912
fatfreemass	SRC	82	0.00405	0.0101586	0.691263	-0.0161869	0.0242869	0.945912
fatfreemass	CTSD	82	0.0050877	0.0128347	0.692933	-0.0204803	0.0306557	0.945912
fatfreemass	EGFR	82	0.00276716	0.00705945	0.696185	-0.011296	0.0168303	0.945912
fatfreemass	CEACAM8	82	0.0110733	0.0289234	0.702915	-0.0465452	0.0686917	0.945912
fatfreemass	PRSS27	82	-0.00412892	0.0109249	0.706546	-0.0258925	0.0176347	0.945912
fatfreemass	CPB1	82	0.00683468	0.0187981	0.717192	-0.030613	0.0442824	0.945912
fatfreemass	IL16	82	0.00547606	0.0151331	0.718475	-0.0246707	0.0356228	0.945912
fatfreemass	ADAM.TS13	82	-0.00157904	0.00441021	0.721318	-0.0103646	0.00720655	0.945912
fatfreemass	TNFRSF14	82	-0.00239322	0.00674495	0.723722	-0.0158298	0.0110434	0.945912
fatfreemass	PDGF.subunit.A	82	-0.00496072	0.0140835	0.725649	-0.0330165	0.0230951	0.945912
fatfreemass	uPA	82	-0.00311804	0.00908171	0.732309	-0.0212097	0.0149737	0.945912
fatfreemass	DCN	82	0.00210198	0.00635108	0.741594	-0.01055	0.014754	0.945912
fatfreemass	MB	82	0.00444108	0.0136192	0.745265	-0.0226898	0.0315719	0.945912
fatfreemass	TGM2	82	-0.00913503	0.0284718	0.749221	-0.0658538	0.0475837	0.945912
fatfreemass	LOX.1	82	0.00562432	0.0175396	0.749357	-0.0293164	0.040565	0.945912
fatfreemass	CHI3L1	82	0.0080129	0.0255367	0.754559	-0.0428588	0.0588846	0.945912
fatfreemass	PI3	82	0.00400122	0.013099	0.760862	-0.0220933	0.0300958	0.945912
fatfreemass	TNFRSF10C	82	-0.00324413	0.0107459	0.763568	-0.024651	0.0181628	0.945912
fatfreemass	Gal.4	82	0.00486374	0.0169865	0.775415	-0.0289751	0.0387025	0.953473
fatfreemass	PRELP	82	0.00132903	0.00496147	0.789535	-0.00855473	0.0112128	0.957149
fatfreemass	GDF.15	82	0.00361074	0.0136691	0.792386	-0.0236195	0.0308409	0.957149
fatfreemass	TNF.R1	82	0.00225949	0.00877351	0.797471	-0.0152182	0.0197372	0.957149
fatfreemass	PAR.1	82	0.00187174	0.00743438	0.801909	-0.0129383	0.0166818	0.957149
fatfreemass	TNFSF13B	82	0.00222913	0.00929329	0.81109	-0.0162841	0.0207423	0.957149
fatfreemass	BOC	82	-0.00192413	0.00810529	0.813	-0.0180707	0.0142224	0.957149
fatfreemass	CSTB	82	-0.00288634	0.0141137	0.838512	-0.0310024	0.0252297	0.972695
fatfreemass	PTX3	82	-0.00299901	0.0158167	0.850127	-0.0345075	0.0285094	0.972695
fatfreemass	TNFRSF11A	82	-0.00175571	0.00975535	0.857658	-0.0211894	0.0176779	0.972695
fatfreemass	TF	82	0.00210985	0.011749	0.857969	-0.0212954	0.025515	0.972695
fatfreemass	GLO1	82	0.00346187	0.0196595	0.860697	-0.0357019	0.0426256	0.972695
fatfreemass	CDH5	82	0.00172391	0.00983735	0.861362	-0.0178731	0.0213209	0.972695
fatfreemass	CD4	82	0.00186523	0.0126311	0.883	-0.0232973	0.0270278	0.989293
fatfreemass	SOD2	82	0.000486611	0.00344282	0.88798	-0.00637184	0.00734506	0.989293
fatfreemass	HO.1	82	0.00169489	0.0129102	0.895903	-0.0240236	0.0274134	0.991466
fatfreemass	CASP.3	82	0.00242961	0.0207341	0.907031	-0.0388748	0.043734	0.992821
fatfreemass	REN	82	0.00198298	0.017996	0.912553	-0.0338668	0.0378328	0.992821
fatfreemass	AP.N	82	0.000881414	0.00887761	0.921177	-0.0168037	0.0185665	0.992821
fatfreemass	LPL	82	0.00161065	0.0162855	0.921481	-0.0308317	0.034053	0.992821
fatfreemass	BLM.hydrolase	82	0.00098972	0.0117242	0.93295	-0.022366	0.0243455	0.992821
fatfreemass	VEGFD	82	-0.000817766	0.0100647	0.935459	-0.0208678	0.0192322	0.992821
fatfreemass	ACE2	82	0.00131324	0.018526	0.943677	-0.0355925	0.038219	0.992821
fatfreemass	CD84	82	-0.000438877	0.00817243	0.957315	-0.0167192	0.0158414	0.992821
fatfreemass	IL.1RT1	82	0.000518044	0.0104392	0.960553	-0.0202779	0.0213139	0.992821
fatfreemass	HAOX1	82	-0.00197233	0.0424311	0.963049	-0.0864994	0.0825547	0.992821
fatfreemass	IL.4RA	82	-0.000490086	0.0110378	0.964703	-0.0224785	0.0214983	0.992821
fatfreemass	BMP.6	82	0.00120046	0.0306855	0.968898	-0.0599282	0.0623291	0.992821
fatfreemass	PDGF.subunit.B	82	-5.92184e-05	0.0035847	0.986864	-0.0072003	0.00708187	0.99687
fatfreemass	CHIT1	82	-0.000279927	0.0320981	0.993065	-0.0642226	0.0636627	0.99687
fatfreemass	SPON2	82	-3.2042e-05	0.00439807	0.994206	-0.00879345	0.00872937	0.99687
fatfreemass	SELE	82	-5.34578e-05	0.0135803	0.99687	-0.0271068	0.0269998	0.99687
bodyfatperc	LEP	82	0.0863277	0.0154959	3.77847e-07	0.0554583	0.117197	6.27226e-05
bodyfatperc	FABP4	82	0.0542708	0.0172385	0.00235777	0.01993	0.0886115	0.195695
bodyfatperc	IL.1ra	82	0.043009	0.0146603	0.00444139	0.0138041	0.0722138	0.226233
bodyfatperc	IL.1RT1	82	-0.0288151	0.0100678	0.00545139	-0.0488711	-0.00875908	0.226233
bodyfatperc	RARRES2	82	0.0147773	0.00627109	0.0210654	0.00228463	0.0272699	0.699371
bodyfatperc	GIF	82	-0.0428417	0.0203374	0.0385014	-0.0833559	-0.00232761	0.886019
bodyfatperc	PI3	82	0.0263914	0.0129595	0.0452363	0.000574658	0.0522081	0.886019
bodyfatperc	AMBP	82	0.00967949	0.00489074	0.0514706	-6.33733e-05	0.0194223	0.886019
bodyfatperc	IgG.Fc.receptor.II.b	82	0.0266026	0.0136046	0.0542601	-0.000499171	0.0537043	0.886019
bodyfatperc	TNF.R2	82	0.0277729	0.0143893	0.0573748	-0.000892065	0.0564378	0.886019
bodyfatperc	DCN	82	-0.011885	0.00630798	0.0634233	-0.0244512	0.000681107	0.886019
bodyfatperc	JAM.A	82	-0.0375427	0.0200128	0.0645558	-0.0774103	0.00232488	0.886019
bodyfatperc	Gal.4	82	-0.0308055	0.0168923	0.0721896	-0.0644566	0.0028456	0.886019
bodyfatperc	TNF.R1	82	0.0157728	0.00872724	0.0747245	-0.00161275	0.0331584	0.886019
bodyfatperc	ADM	82	0.0292419	0.017542	0.099691	-0.00570342	0.0641873	0.933774
bodyfatperc	Gal.9	82	0.0130712	0.00789004	0.101765	-0.0026466	0.0287889	0.933774
bodyfatperc	PAI	82	0.0172437	0.0104476	0.103025	-0.00356905	0.0380565	0.933774
bodyfatperc	MMP7	82	0.012381	0.00759847	0.107421	-0.00275597	0.0275179	0.933774
bodyfatperc	ACE2	82	0.0297539	0.0185013	0.111993	-0.00710269	0.0666104	0.933774
bodyfatperc	PECAM.1	82	-0.0158032	0.00991201	0.115063	-0.035549	0.0039425	0.933774
bodyfatperc	CNTN1	82	-0.0165045	0.0104405	0.118128	-0.037303	0.004294	0.933774
bodyfatperc	t.PA	82	0.0244919	0.0158735	0.127054	-0.00712975	0.0561136	0.958679
bodyfatperc	TNFRSF11A	82	0.0147997	0.00976227	0.133719	-0.00464769	0.0342472	0.965103
bodyfatperc	IL.27	82	-0.0156112	0.0109195	0.156966	-0.037364	0.00614155	0.99782
bodyfatperc	FS	82	0.0212677	0.0155574	0.175693	-0.00972417	0.0522595	0.99782
bodyfatperc	TFF3	82	-0.0194633	0.0144432	0.181853	-0.0482358	0.00930909	0.99782
bodyfatperc	KIM1	82	0.0250872	0.0188714	0.187754	-0.0125066	0.0626809	0.99782
bodyfatperc	PON3	82	-0.0216566	0.0164822	0.192873	-0.0544909	0.0111777	0.99782
bodyfatperc	TFPI	82	-0.0116979	0.00916742	0.205884	-0.0299603	0.00656457	0.99782
bodyfatperc	TF	82	0.0149275	0.011811	0.210192	-0.00860117	0.0384562	0.99782
bodyfatperc	GT	82	-0.0248467	0.0196873	0.210834	-0.0640657	0.0143723	0.99782
bodyfatperc	CXCL1	82	-0.0209527	0.016941	0.220018	-0.054701	0.0127955	0.99782
bodyfatperc	SERPINA12	82	0.0568955	0.0465021	0.22497	-0.0357415	0.149532	0.99782
bodyfatperc	Gal.3	82	-0.0105482	0.00863365	0.225625	-0.0277474	0.00665087	0.99782
bodyfatperc	PDGF.subunit.B	82	0.00439359	0.00360549	0.226821	-0.00278891	0.0115761	0.99782
bodyfatperc	ITGB2	82	-0.0141741	0.0119511	0.239362	-0.0379819	0.00963369	0.99782
bodyfatperc	CCL17	82	-0.0176189	0.0150371	0.24503	-0.0475744	0.0123366	0.99782
bodyfatperc	CTSD	82	0.0151102	0.0129327	0.246359	-0.0106531	0.0408736	0.99782
bodyfatperc	SCGB3A2	82	-0.0206679	0.0180586	0.256059	-0.0566424	0.0153066	0.99782
bodyfatperc	SCF	82	0.0122144	0.0107691	0.260317	-0.00923864	0.0336675	0.99782
bodyfatperc	IL2.RA	82	0.0104866	0.00975719	0.285928	-0.00895068	0.029924	0.99782
bodyfatperc	PGF	82	0.0083142	0.00774267	0.286348	-0.00710999	0.0237384	0.99782
bodyfatperc	REN	82	0.0194616	0.0181415	0.286815	-0.0166781	0.0556013	0.99782
bodyfatperc	SORT1	82	0.00643098	0.00607824	0.293436	-0.00567749	0.0185395	0.99782
bodyfatperc	CTRC	82	0.0178791	0.0176884	0.31537	-0.0173579	0.0531162	0.99782
bodyfatperc	MB	82	-0.0136864	0.0137524	0.322838	-0.0410827	0.0137098	0.99782
bodyfatperc	LTBR	82	0.0130197	0.0130949	0.323292	-0.0130666	0.039106	0.99782
bodyfatperc	TR	82	0.0169373	0.0173573	0.3323	-0.0176403	0.0515149	0.99782
bodyfatperc	PRSS27	82	0.0101634	0.0110449	0.360427	-0.0118393	0.032166	0.99782
bodyfatperc	ANGPT1	82	0.00627474	0.00688114	0.364756	-0.0074332	0.0199827	0.99782
bodyfatperc	ICAM.2	82	-0.00874426	0.00960439	0.365505	-0.0278772	0.0103887	0.99782
bodyfatperc	TNFSF13B	82	0.00845084	0.00939233	0.371128	-0.0102596	0.0271613	0.99782
bodyfatperc	RAGE	82	-0.00739617	0.00823531	0.372004	-0.0238017	0.00900941	0.99782
bodyfatperc	TNFRSF13B	82	-0.0111636	0.0124898	0.374278	-0.0360447	0.0137174	0.99782
bodyfatperc	PLC	82	0.00687641	0.00784591	0.383593	-0.00875344	0.0225063	0.99782
bodyfatperc	PD.L2	82	-0.00767149	0.00886004	0.389332	-0.0253216	0.00997861	0.99782
bodyfatperc	DLK.1	82	0.0106945	0.0123809	0.390457	-0.0139695	0.0353586	0.99782
bodyfatperc	IL16	82	0.0125788	0.0153155	0.414073	-0.0179313	0.0430888	0.99782
bodyfatperc	CTSL1	82	0.00628231	0.00770148	0.417239	-0.00905982	0.0216245	0.99782
bodyfatperc	hOSCAR	82	0.00572248	0.00702047	0.417588	-0.00826301	0.019708	0.99782
bodyfatperc	PTX3	82	-0.0129482	0.0159993	0.420905	-0.0448203	0.018924	0.99782
bodyfatperc	VEGFD	82	-0.0082368	0.0101789	0.42096	-0.0285143	0.0120407	0.99782
bodyfatperc	GH	82	-0.0341335	0.0429272	0.429036	-0.119649	0.0513819	0.99782
bodyfatperc	IL18	82	0.0130608	0.0165554	0.432649	-0.0199192	0.0460408	0.99782
bodyfatperc	THPO	82	0.00727807	0.00925103	0.433919	-0.0111509	0.0257071	0.99782
bodyfatperc	CCL15	82	-0.0138758	0.0177334	0.436404	-0.0492025	0.0214509	0.99782
bodyfatperc	IGFBP.2	82	-0.0132812	0.0170355	0.438069	-0.0472178	0.0206553	0.99782
bodyfatperc	TNFRSF10C	82	0.00841248	0.010878	0.441748	-0.0132576	0.0300826	0.99782
bodyfatperc	CASP.3	82	-0.0160189	0.0209803	0.447547	-0.0578138	0.0257759	0.99782
bodyfatperc	CPA1	82	0.0139045	0.0184983	0.454606	-0.022946	0.050755	0.99782
bodyfatperc	GRN	82	0.00556522	0.00762679	0.46785	-0.00962812	0.0207586	0.99782
bodyfatperc	MMP.9	82	0.0116719	0.0162072	0.473661	-0.0206145	0.0439582	0.99782
bodyfatperc	BOC	82	-0.00569457	0.0082094	0.490036	-0.0220485	0.0106594	0.99782
bodyfatperc	CCL24	82	0.0117838	0.0173041	0.49798	-0.0226878	0.0462555	0.99782
bodyfatperc	FABP2	82	-0.012881	0.0195157	0.511255	-0.0517582	0.0259963	0.99782
bodyfatperc	TIMP4	82	0.00959493	0.0146378	0.514158	-0.0195651	0.0387549	0.99782
bodyfatperc	AXL	82	0.0067842	0.0105297	0.521352	-0.014192	0.0277604	0.99782
bodyfatperc	SPON2	82	0.0028583	0.00445495	0.523088	-0.00601641	0.011733	0.99782
bodyfatperc	GLO1	82	0.01262	0.0199192	0.528296	-0.0270611	0.0523011	0.99782
bodyfatperc	VSIG2	82	-0.012506	0.0197505	0.528531	-0.0518511	0.0268391	0.99782
bodyfatperc	HB.EGF	82	-0.0102216	0.0161963	0.52989	-0.0424864	0.0220431	0.99782
bodyfatperc	CCL3	82	0.02443	0.038871	0.531592	-0.0530049	0.101865	0.99782
bodyfatperc	CD93	82	0.00451975	0.00724507	0.534627	-0.00991317	0.0189527	0.99782
bodyfatperc	EPHB4	82	-0.00700692	0.011444	0.542206	-0.0298046	0.0157908	0.99782
bodyfatperc	SRC	82	0.00627628	0.0103036	0.544276	-0.0142496	0.0268021	0.99782
bodyfatperc	CTSZ	82	0.00697158	0.0115825	0.549053	-0.016102	0.0300452	0.99782
bodyfatperc	CHIT1	82	0.0193762	0.0325254	0.553153	-0.0454177	0.0841701	0.99782
bodyfatperc	MERTK	82	-0.0103678	0.0175671	0.556844	-0.0453632	0.0246277	0.99782
bodyfatperc	FGF.21	82	-0.0265117	0.0452235	0.559476	-0.116602	0.0635781	0.99782
bodyfatperc	AGRP	82	-0.00705381	0.0120423	0.559801	-0.0310433	0.0169357	0.99782
bodyfatperc	PSGL.1	82	-0.00650061	0.0112862	0.566355	-0.028984	0.0159827	0.99782
bodyfatperc	CDH5	82	-0.00572261	0.00997205	0.567776	-0.0255879	0.0141427	0.99782
bodyfatperc	TNFRSF10A	82	0.00603919	0.0107561	0.576154	-0.0153881	0.0274665	0.99782
bodyfatperc	PRSS8	82	0.00634459	0.0113449	0.57766	-0.0162556	0.0289448	0.99782
bodyfatperc	TRAIL.R2	82	0.00474637	0.00885021	0.593339	-0.0128842	0.0223769	0.99782
bodyfatperc	U.PAR	82	-0.00682005	0.0129454	0.599864	-0.0326085	0.0189684	0.99782
bodyfatperc	MMP.3	82	-0.00792043	0.0151575	0.602832	-0.0381156	0.0222748	0.99782
bodyfatperc	MMP.2	82	-0.00491416	0.00965562	0.612286	-0.0241491	0.0143208	0.99782
bodyfatperc	LDL.receptor	82	-0.00755619	0.0153802	0.624654	-0.0381952	0.0230828	0.99782
bodyfatperc	MCP.1	82	0.0067495	0.0141451	0.634635	-0.021429	0.034928	0.99782
bodyfatperc	SOD2	82	-0.00166554	0.00349207	0.634785	-0.00862211	0.00529102	0.99782
bodyfatperc	ALCAM	82	0.00349474	0.00805548	0.665655	-0.0125526	0.0195421	0.99782
bodyfatperc	CHI3L1	82	0.0110498	0.0259235	0.671149	-0.0405924	0.0626919	0.99782
bodyfatperc	CXCL16	82	0.00338877	0.00807773	0.676036	-0.0127029	0.0194804	0.99782
bodyfatperc	TNFRSF14	82	-0.00280885	0.00684896	0.682892	-0.0164527	0.010835	0.99782
bodyfatperc	EGFR	82	0.00286011	0.00717007	0.691104	-0.0114234	0.0171436	0.99782
bodyfatperc	MEPE	82	0.00658958	0.0166702	0.693751	-0.0266192	0.0397984	0.99782
bodyfatperc	HSP.27	82	0.00545762	0.0147898	0.713158	-0.0240051	0.0349204	0.99782
bodyfatperc	HO.1	82	-0.00478667	0.0131029	0.715905	-0.0308889	0.0213156	0.99782
bodyfatperc	TGM2	82	-0.0105439	0.0289132	0.71638	-0.0681421	0.0470542	0.99782
bodyfatperc	AP.N	82	0.0031886	0.00901012	0.724414	-0.0147605	0.0211377	0.99782
bodyfatperc	GDF.15	82	-0.00461535	0.01388	0.740426	-0.0322657	0.023035	0.99782
bodyfatperc	CD4	82	-0.00424874	0.012822	0.741295	-0.0297915	0.021294	0.99782
bodyfatperc	Notch.3	82	0.00270814	0.00832677	0.74591	-0.0138796	0.0192959	0.99782
bodyfatperc	BLM.hydrolase	82	0.00385998	0.0119005	0.746573	-0.0198471	0.0275671	0.99782
bodyfatperc	MPO	82	-0.00439008	0.0137498	0.750399	-0.031781	0.0230008	0.99782
bodyfatperc	PRELP	82	0.00160802	0.00503839	0.750498	-0.00842898	0.011645	0.99782
bodyfatperc	BMP.6	82	-0.00985054	0.031147	0.752684	-0.0718986	0.0521975	0.99782
bodyfatperc	TIE2	82	0.0021193	0.00676829	0.755057	-0.0113638	0.0156024	0.99782
bodyfatperc	Dkk.1	82	0.00403978	0.0131971	0.760369	-0.0222502	0.0303298	0.99782
bodyfatperc	IL1RL2	82	-0.00460582	0.0154184	0.765978	-0.0353208	0.0261092	0.99782
bodyfatperc	ADAM.TS13	82	-0.00133506	0.00448066	0.766557	-0.010261	0.00759087	0.99782
bodyfatperc	CCL16	82	-0.00851389	0.031104	0.78505	-0.0704762	0.0534484	0.99782
bodyfatperc	SELP	82	-0.00347761	0.0128044	0.78668	-0.0289853	0.02203	0.99782
bodyfatperc	vWF	82	0.00566303	0.0212247	0.790345	-0.0366187	0.0479448	0.99782
bodyfatperc	KLK6	82	0.00226428	0.00912277	0.804657	-0.0159092	0.0204378	0.99782
bodyfatperc	PGLYRP1	82	0.00354109	0.0150272	0.81435	-0.0263947	0.0334769	0.99782
bodyfatperc	DECR1	81	-0.00522955	0.0223001	0.815238	-0.0496635	0.0392044	0.99782
bodyfatperc	PRTN3	82	-0.00556436	0.0239555	0.816954	-0.0532862	0.0421575	0.99782
bodyfatperc	XCL1	82	-0.00297586	0.0146432	0.839509	-0.0321466	0.0261949	0.99782
bodyfatperc	uPA	82	-0.00186162	0.0092291	0.840688	-0.0202469	0.0165237	0.99782
bodyfatperc	TM	82	0.0013699	0.00769419	0.859169	-0.0139577	0.0166975	0.99782
bodyfatperc	MMP12	82	0.00322536	0.0192425	0.867336	-0.0351077	0.0415584	0.99782
bodyfatperc	SELE	82	-0.00230364	0.013791	0.867789	-0.0297768	0.0251695	0.99782
bodyfatperc	NEMO	82	-0.00346831	0.0212265	0.870647	-0.0457536	0.038817	0.99782
bodyfatperc	THBS2	82	-0.000923312	0.00571561	0.872101	-0.0123094	0.0104628	0.99782
bodyfatperc	CD40.L	82	0.00244326	0.0167205	0.884216	-0.0308657	0.0357522	0.99782
bodyfatperc	IL.6RA	82	-0.00146601	0.0100734	0.884681	-0.0215333	0.0186012	0.99782
bodyfatperc	CD84	82	0.00117922	0.00829984	0.887399	-0.0153549	0.0177133	0.99782
bodyfatperc	STK4	82	-0.00247172	0.018325	0.893067	-0.038977	0.0340336	0.99782
bodyfatperc	IGFBP.7	82	0.00115716	0.0087763	0.895456	-0.0163261	0.0186404	0.99782
bodyfatperc	CD163	82	0.00176174	0.0134355	0.896027	-0.0250032	0.0285267	0.99782
bodyfatperc	AZU1	82	-0.00340694	0.026026	0.896201	-0.0552534	0.0484395	0.99782
bodyfatperc	CPB1	82	0.00239926	0.0191081	0.900414	-0.0356661	0.0404646	0.99782
bodyfatperc	PDGF.subunit.A	82	-0.00170523	0.0143152	0.905498	-0.0302226	0.0268121	0.99782
bodyfatperc	OPG	82	-0.00109565	0.0102745	0.915361	-0.0215634	0.0193721	0.99782
bodyfatperc	GDF.2	82	-0.00129729	0.0123502	0.916622	-0.0259001	0.0233055	0.99782
bodyfatperc	OPN	82	-0.00216519	0.0216988	0.920782	-0.0453915	0.0410611	0.99782
bodyfatperc	COL1A1	82	0.00125153	0.0144861	0.931382	-0.0276062	0.0301092	0.99782
bodyfatperc	HAOX1	82	0.00351023	0.0430963	0.9353	-0.0823419	0.0893624	0.99782
bodyfatperc	IDUA	82	-0.000965398	0.0126263	0.939257	-0.0261183	0.0241875	0.99782
bodyfatperc	MARCO	82	-0.000490793	0.00719487	0.945797	-0.0148237	0.0138421	0.99782
bodyfatperc	IL.1RT2	82	-0.000820784	0.0120734	0.94598	-0.0248722	0.0232306	0.99782
bodyfatperc	PIgR	82	0.000292019	0.00454338	0.948923	-0.00875885	0.00934289	0.99782
bodyfatperc	PAR.1	82	-0.00048012	0.00755414	0.949492	-0.0155287	0.0145685	0.99782
bodyfatperc	LPL	82	0.000894537	0.016542	0.957018	-0.0320589	0.033848	0.99782
bodyfatperc	IL.4RA	82	-0.000514271	0.0112112	0.963535	-0.022848	0.0218195	0.99782
bodyfatperc	GP6	82	-0.000438257	0.0101362	0.965628	-0.0206306	0.0197541	0.99782
bodyfatperc	RETN	82	-0.00067158	0.0168124	0.968243	-0.0341635	0.0328204	0.99782
bodyfatperc	CSTB	82	-0.000427486	0.0143393	0.976296	-0.0289929	0.0281379	0.99782
bodyfatperc	CEACAM8	82	-0.000834491	0.0294063	0.977436	-0.0594148	0.0577458	0.99782
bodyfatperc	TR.AP	82	0.000249114	0.0110824	0.982126	-0.0218281	0.0223263	0.99782
bodyfatperc	LOX.1	82	-0.000264225	0.0178273	0.988214	-0.035778	0.0352496	0.99782
bodyfatperc	IGFBP.1	82	-0.000376602	0.0268798	0.988859	-0.0539238	0.0531706	0.99782
bodyfatperc	FAS	82	-5.90033e-05	0.0112077	0.995813	-0.0223858	0.0222678	0.99782
bodyfatperc	IL.18BP	82	-2.79317e-05	0.0101887	0.99782	-0.0203249	0.0202691	0.99782
Arm_FAT_kg_FM	MEPE	79	-0.0879924	0.0269031	0.00164784	-0.141623	-0.034362	0.273542
Arm_FAT_kg_FM	FABP2	79	-0.0907705	0.0321038	0.00607214	-0.154768	-0.0267728	0.311392
Arm_FAT_kg_FM	OPN	79	-0.101198	0.0360078	0.00636749	-0.172978	-0.0294178	0.311392
Arm_FAT_kg_FM	CCL3	79	0.182797	0.0664396	0.00750343	0.0503518	0.315242	0.311392
Arm_FAT_kg_FM	Notch.3	79	-0.0352295	0.0140059	0.0141246	-0.0631498	-0.00730918	0.468938
Arm_FAT_kg_FM	TNFRSF14	79	-0.0273176	0.0119073	0.0246992	-0.0510543	-0.00358078	0.473938
Arm_FAT_kg_FM	AP.N	79	-0.0353086	0.0156524	0.0271225	-0.0665111	-0.00410607	0.473938
Arm_FAT_kg_FM	CNTN1	79	-0.0405542	0.0183121	0.0299522	-0.0770587	-0.00404971	0.473938
Arm_FAT_kg_FM	PRELP	79	-0.0192128	0.00869044	0.0302269	-0.0365369	-0.00188874	0.473938
Arm_FAT_kg_FM	PAR.1	79	-0.0286785	0.0130813	0.0315899	-0.0547557	-0.00260128	0.473938
Arm_FAT_kg_FM	uPA	79	-0.0341584	0.0157072	0.032939	-0.0654701	-0.00284669	0.473938
Arm_FAT_kg_FM	ACE2	79	-0.0703044	0.0326868	0.0348454	-0.135464	-0.00514438	0.473938
Arm_FAT_kg_FM	BMP.6	79	-0.110409	0.0540088	0.0445843	-0.218073	-0.00274424	0.473938
Arm_FAT_kg_FM	SCF	79	-0.0376246	0.0185161	0.0458448	-0.0745358	-0.000713417	0.473938
Arm_FAT_kg_FM	TNFRSF11A	79	-0.0349978	0.0172455	0.0461156	-0.0693761	-0.000619617	0.473938
Arm_FAT_kg_FM	IGFBP.7	79	-0.0298467	0.0148289	0.0478822	-0.0594075	-0.000285881	0.473938
Arm_FAT_kg_FM	COL1A1	79	-0.0486642	0.0242507	0.0485358	-0.097007	-0.00032138	0.473938
Arm_FAT_kg_FM	CTSZ	79	-0.0396794	0.0201319	0.0525723	-0.0798116	0.000452937	0.484834
Arm_FAT_kg_FM	GDF.2	79	-0.0408572	0.0210315	0.0559678	-0.0827828	0.00106839	0.488982
Arm_FAT_kg_FM	HO.1	79	-0.0428632	0.0229256	0.0655968	-0.0885645	0.00283821	0.531464
Arm_FAT_kg_FM	KIM1	79	-0.0588606	0.0329856	0.0785667	-0.124616	0.00689512	0.531464
Arm_FAT_kg_FM	GT	79	-0.0613031	0.0347955	0.0823459	-0.130667	0.00806043	0.531464
Arm_FAT_kg_FM	TNFRSF13B	79	-0.038187	0.022107	0.0883879	-0.0822564	0.0058824	0.531464
Arm_FAT_kg_FM	FABP4	79	0.0538839	0.031563	0.092097	-0.00903581	0.116804	0.531464
Arm_FAT_kg_FM	RAGE	79	-0.0246297	0.0144278	0.0921114	-0.0533909	0.00413147	0.531464
Arm_FAT_kg_FM	MMP12	79	-0.0559203	0.0330174	0.094652	-0.121739	0.0098987	0.531464
Arm_FAT_kg_FM	SOD2	79	-0.00995091	0.00588032	0.094924	-0.0216731	0.0017713	0.531464
Arm_FAT_kg_FM	HB.EGF	79	0.0476427	0.0282365	0.0958792	-0.0086458	0.103931	0.531464
Arm_FAT_kg_FM	SERPINA12	79	-0.138738	0.0823791	0.0964864	-0.302957	0.0254822	0.531464
Arm_FAT_kg_FM	vWF	79	0.0612776	0.0368016	0.100243	-0.012085	0.13464	0.531464
Arm_FAT_kg_FM	MMP7	79	-0.022186	0.0133684	0.101347	-0.0488354	0.00446339	0.531464
Arm_FAT_kg_FM	IL.4RA	79	-0.0319788	0.0193395	0.102573	-0.0705314	0.00657378	0.531464
Arm_FAT_kg_FM	XCL1	79	-0.0417206	0.0254726	0.105813	-0.0924992	0.00905802	0.531464
Arm_FAT_kg_FM	MB	79	0.0391146	0.0240929	0.108854	-0.00891359	0.0871429	0.531464
Arm_FAT_kg_FM	AGRP	79	-0.0337714	0.0210073	0.112298	-0.0756487	0.00810579	0.532614
Arm_FAT_kg_FM	CD4	79	-0.0356368	0.0225138	0.11783	-0.0805173	0.00924362	0.543328
Arm_FAT_kg_FM	TR	79	-0.0470342	0.0303113	0.125117	-0.107459	0.0133902	0.557548
Arm_FAT_kg_FM	CCL16	79	0.0840999	0.0549931	0.130577	-0.0255268	0.193727	0.557548
Arm_FAT_kg_FM	IL.18BP	79	-0.0273329	0.0178925	0.13099	-0.063001	0.00833525	0.557548
Arm_FAT_kg_FM	IL.27	79	-0.0293892	0.0194268	0.134704	-0.0681159	0.00933744	0.55902
Arm_FAT_kg_FM	LPL	79	-0.0417225	0.0284693	0.14713	-0.098475	0.0150299	0.595698
Arm_FAT_kg_FM	GRN	79	-0.019348	0.0134674	0.155148	-0.0461949	0.00749879	0.601458
Arm_FAT_kg_FM	LEP	79	0.0455017	0.0323374	0.163702	-0.0189617	0.109965	0.601458
Arm_FAT_kg_FM	CCL24	79	-0.0426093	0.0303803	0.165055	-0.103171	0.0179528	0.601458
Arm_FAT_kg_FM	Gal.4	79	-0.0423222	0.0304304	0.168574	-0.102984	0.0183398	0.601458
Arm_FAT_kg_FM	THPO	79	-0.0226232	0.0164467	0.173226	-0.055409	0.0101626	0.601458
Arm_FAT_kg_FM	U.PAR	79	-0.0310454	0.022661	0.174946	-0.0762192	0.0141284	0.601458
Arm_FAT_kg_FM	CXCL16	79	-0.0188878	0.0139137	0.178865	-0.0466243	0.00884872	0.601458
Arm_FAT_kg_FM	IL.6RA	79	-0.0241027	0.0178275	0.180608	-0.0596411	0.0114357	0.601458
Arm_FAT_kg_FM	IL18	79	-0.0395947	0.0293238	0.181162	-0.0980507	0.0188612	0.601458
Arm_FAT_kg_FM	LDL.receptor	79	-0.0358792	0.0268918	0.186342	-0.089487	0.0177287	0.606524
Arm_FAT_kg_FM	ADM	79	-0.0411731	0.0314539	0.194698	-0.103875	0.0215291	0.621535
Arm_FAT_kg_FM	SPON2	79	-0.00990176	0.00780387	0.20859	-0.0254585	0.00565497	0.653318
Arm_FAT_kg_FM	HAOX1	79	-0.0940121	0.0748717	0.213305	-0.243266	0.0552418	0.655716
Arm_FAT_kg_FM	IgG.Fc.receptor.II.b	79	-0.0292354	0.0242894	0.232675	-0.0776553	0.0191846	0.695886
Arm_FAT_kg_FM	GP6	79	-0.021186	0.0177468	0.236478	-0.0565637	0.0141916	0.695886
Arm_FAT_kg_FM	THBS2	79	-0.0119504	0.0101338	0.242179	-0.0321518	0.00825105	0.695886
Arm_FAT_kg_FM	Gal.3	79	-0.01825	0.0155078	0.243141	-0.0491643	0.0126643	0.695886
Arm_FAT_kg_FM	CHIT1	79	-0.0649612	0.0565482	0.254451	-0.177688	0.0477656	0.715912
Arm_FAT_kg_FM	IGFBP.2	79	-0.0320028	0.0298297	0.28692	-0.0914672	0.0274615	0.793811
Arm_FAT_kg_FM	ANGPT1	79	0.0129055	0.0122692	0.29638	-0.0115527	0.0373637	0.806541
Arm_FAT_kg_FM	VSIG2	79	0.0351171	0.034369	0.310312	-0.0333962	0.10363	0.830836
Arm_FAT_kg_FM	RETN	79	0.0282807	0.029558	0.341876	-0.030642	0.0872034	0.874999
Arm_FAT_kg_FM	PDGF.subunit.A	79	-0.0236898	0.0252557	0.351383	-0.0740361	0.0266566	0.874999
Arm_FAT_kg_FM	SELE	79	-0.0229224	0.0245216	0.353026	-0.0718054	0.0259607	0.874999
Arm_FAT_kg_FM	MPO	79	0.0223525	0.0242943	0.360607	-0.0260772	0.0707823	0.874999
Arm_FAT_kg_FM	ITGB2	79	-0.0197298	0.0214917	0.361672	-0.0625726	0.023113	0.874999
Arm_FAT_kg_FM	MMP.2	79	-0.015555	0.0171686	0.367948	-0.0497799	0.0186699	0.874999
Arm_FAT_kg_FM	ALCAM	79	-0.0128451	0.0141898	0.36836	-0.041132	0.0154418	0.874999
Arm_FAT_kg_FM	t.PA	79	-0.024903	0.0275455	0.368975	-0.079814	0.030008	0.874999
Arm_FAT_kg_FM	PAI	79	-0.0161613	0.0184665	0.384392	-0.0529735	0.0206509	0.880628
Arm_FAT_kg_FM	SCGB3A2	79	-0.0275941	0.0320789	0.392538	-0.0915423	0.0363541	0.880628
Arm_FAT_kg_FM	TNFSF13B	79	-0.0142497	0.0166224	0.394144	-0.0473859	0.0188864	0.880628
Arm_FAT_kg_FM	TNFRSF10A	79	0.0151779	0.0178513	0.398011	-0.0204081	0.0507638	0.880628
Arm_FAT_kg_FM	IGFBP.1	79	-0.0376641	0.0446595	0.40182	-0.126691	0.051363	0.880628
Arm_FAT_kg_FM	BOC	79	-0.0119278	0.0141843	0.403179	-0.0402038	0.0163481	0.880628
Arm_FAT_kg_FM	TNF.R1	79	-0.0127953	0.0154758	0.411084	-0.0436457	0.0180551	0.886234
Arm_FAT_kg_FM	LOX.1	79	0.0249294	0.031752	0.434955	-0.0383671	0.0882258	0.910708
Arm_FAT_kg_FM	AMBP	79	-0.00621981	0.00795737	0.436988	-0.0220825	0.00964292	0.910708
Arm_FAT_kg_FM	RARRES2	79	-0.00893558	0.0115137	0.440244	-0.0318878	0.0140166	0.910708
Arm_FAT_kg_FM	CPB1	79	-0.0247668	0.0329555	0.454788	-0.0904625	0.0409288	0.910708
Arm_FAT_kg_FM	DCN	79	-0.00850122	0.0115759	0.465097	-0.0315774	0.0145749	0.910708
Arm_FAT_kg_FM	EGFR	79	-0.00938584	0.012829	0.466779	-0.0349599	0.0161882	0.910708
Arm_FAT_kg_FM	CCL17	79	-0.0186802	0.0256301	0.468463	-0.0697728	0.0324123	0.910708
Arm_FAT_kg_FM	PTX3	79	0.0206477	0.0284862	0.470904	-0.0361385	0.077434	0.910708
Arm_FAT_kg_FM	AZU1	79	0.0327818	0.046037	0.47872	-0.0589913	0.124555	0.910708
Arm_FAT_kg_FM	IL16	79	0.0191423	0.0269126	0.479212	-0.0345071	0.0727916	0.910708
Arm_FAT_kg_FM	EPHB4	79	-0.0144132	0.0204303	0.482785	-0.0551403	0.0263138	0.910708
Arm_FAT_kg_FM	MERTK	79	-0.0213969	0.0310666	0.493199	-0.083327	0.0405333	0.919899
Arm_FAT_kg_FM	VEGFD	79	0.0118365	0.0176626	0.504908	-0.0233732	0.0470462	0.927349
Arm_FAT_kg_FM	GLO1	79	-0.0237073	0.0356662	0.508366	-0.0948064	0.0473919	0.927349
Arm_FAT_kg_FM	NEMO	79	-0.0247037	0.0380756	0.518527	-0.100606	0.0511986	0.935604
Arm_FAT_kg_FM	ADAM.TS13	79	0.00474116	0.00780371	0.545397	-0.0108153	0.0202976	0.936988
Arm_FAT_kg_FM	IDUA	79	0.0127925	0.0213655	0.551222	-0.0297989	0.0553839	0.936988
Arm_FAT_kg_FM	AXL	79	-0.0108236	0.0182098	0.554121	-0.0471242	0.0254771	0.936988
Arm_FAT_kg_FM	CEACAM8	79	0.0305646	0.0518799	0.55761	-0.0728561	0.133985	0.936988
Arm_FAT_kg_FM	CASP.3	79	-0.0207372	0.037758	0.584557	-0.0960064	0.0545319	0.936988
Arm_FAT_kg_FM	OPG	79	0.00994837	0.0181463	0.585229	-0.0262256	0.0461224	0.936988
Arm_FAT_kg_FM	PD.L2	79	0.00793892	0.0149349	0.596662	-0.0218333	0.0377112	0.936988
Arm_FAT_kg_FM	CHI3L1	79	-0.0237315	0.0458466	0.606304	-0.115125	0.067662	0.936988
Arm_FAT_kg_FM	MMP.9	79	0.0148478	0.0287455	0.607071	-0.0424553	0.0721508	0.936988
Arm_FAT_kg_FM	PRSS8	79	-0.00895582	0.0177127	0.614672	-0.0442655	0.0263539	0.936988
Arm_FAT_kg_FM	CTSD	79	-0.0116242	0.0232612	0.618794	-0.0579946	0.0347462	0.936988
Arm_FAT_kg_FM	HSP.27	79	-0.0125199	0.0251038	0.619492	-0.0625634	0.0375235	0.936988
Arm_FAT_kg_FM	GH	79	-0.0380238	0.0768333	0.622187	-0.191188	0.115141	0.936988
Arm_FAT_kg_FM	TR.AP	79	0.00944509	0.0192441	0.625056	-0.0289172	0.0478074	0.936988
Arm_FAT_kg_FM	CD93	79	-0.00626659	0.012829	0.626702	-0.0318408	0.0193076	0.936988
Arm_FAT_kg_FM	SRC	79	-0.0088662	0.0183267	0.630005	-0.0453997	0.0276673	0.936988
Arm_FAT_kg_FM	JAM.A	79	-0.0168054	0.0354182	0.636591	-0.0874103	0.0537996	0.936988
Arm_FAT_kg_FM	CD84	79	-0.00691855	0.0146194	0.637471	-0.0360618	0.0222248	0.936988
Arm_FAT_kg_FM	DECR1	78	-0.0186	0.0400197	0.643518	-0.098397	0.0611971	0.936988
Arm_FAT_kg_FM	TF	79	-0.00891887	0.0208402	0.669955	-0.0504631	0.0326254	0.936988
Arm_FAT_kg_FM	TIE2	79	-0.00498794	0.0118374	0.674738	-0.0285853	0.0186094	0.936988
Arm_FAT_kg_FM	PRSS27	79	0.00828715	0.019876	0.677961	-0.0313349	0.0479092	0.936988
Arm_FAT_kg_FM	PSGL.1	79	-0.00839726	0.0202807	0.680067	-0.048826	0.0320315	0.936988
Arm_FAT_kg_FM	SELP	79	0.0092484	0.0224424	0.681495	-0.0354898	0.0539866	0.936988
Arm_FAT_kg_FM	CTSL1	79	-0.00552516	0.0138164	0.690415	-0.0330677	0.0220173	0.936988
Arm_FAT_kg_FM	CDH5	79	-0.00699843	0.0176613	0.693087	-0.0422057	0.0282088	0.936988
Arm_FAT_kg_FM	MARCO	79	-0.00495301	0.0125134	0.69341	-0.029898	0.0199919	0.936988
Arm_FAT_kg_FM	TM	79	-0.00528623	0.0134772	0.696043	-0.0321525	0.02158	0.936988
Arm_FAT_kg_FM	PRTN3	79	0.0165415	0.0427761	0.70012	-0.0687312	0.101814	0.936988
Arm_FAT_kg_FM	TGM2	79	-0.0194706	0.0509059	0.70323	-0.12095	0.0820084	0.936988
Arm_FAT_kg_FM	REN	79	0.0119697	0.0313101	0.703368	-0.0504458	0.0743853	0.936988
Arm_FAT_kg_FM	CSTB	79	0.00937778	0.0257063	0.716327	-0.0418668	0.0606224	0.936988
Arm_FAT_kg_FM	CXCL1	79	0.0111262	0.030692	0.718033	-0.0500572	0.0723095	0.936988
Arm_FAT_kg_FM	MCP.1	79	-0.00882222	0.0251906	0.727196	-0.0590387	0.0413942	0.936988
Arm_FAT_kg_FM	FS	79	-0.00974811	0.027853	0.727372	-0.065272	0.0457758	0.936988
Arm_FAT_kg_FM	PDGF.subunit.B	79	-0.0021028	0.0064758	0.746337	-0.0150121	0.0108065	0.936988
Arm_FAT_kg_FM	FAS	79	-0.00625881	0.0194789	0.748905	-0.0450894	0.0325718	0.936988
Arm_FAT_kg_FM	BLM.hydrolase	79	-0.00684602	0.0213183	0.74904	-0.0493434	0.0356513	0.936988
Arm_FAT_kg_FM	GIF	79	0.0114834	0.0367786	0.755768	-0.0618334	0.0848002	0.936988
Arm_FAT_kg_FM	ICAM.2	79	-0.00529764	0.0173097	0.76045	-0.0398039	0.0292087	0.936988
Arm_FAT_kg_FM	IL1RL2	79	-0.00793462	0.0276831	0.775224	-0.0631199	0.0472507	0.936988
Arm_FAT_kg_FM	PI3	79	0.00671492	0.0237215	0.777933	-0.0405731	0.054003	0.936988
Arm_FAT_kg_FM	TFF3	79	0.00684406	0.0262286	0.794884	-0.0454417	0.0591298	0.936988
Arm_FAT_kg_FM	IL.1RT2	79	-0.00526024	0.0207697	0.800785	-0.0466639	0.0361434	0.936988
Arm_FAT_kg_FM	Gal.9	79	0.00350313	0.014228	0.806217	-0.0248598	0.0318661	0.936988
Arm_FAT_kg_FM	TNF.R2	79	0.00627853	0.0261761	0.811123	-0.0459027	0.0584597	0.936988
Arm_FAT_kg_FM	TIMP4	79	0.00557602	0.0239924	0.816881	-0.0422521	0.0534041	0.936988
Arm_FAT_kg_FM	IL.1RT1	79	-0.00435213	0.0188531	0.818091	-0.0419351	0.0332309	0.936988
Arm_FAT_kg_FM	PGLYRP1	79	0.00595029	0.0261167	0.820421	-0.0461124	0.058013	0.936988
Arm_FAT_kg_FM	PGF	79	-0.00290877	0.0136468	0.831815	-0.0301131	0.0242956	0.936988
Arm_FAT_kg_FM	CD163	79	0.00495868	0.024007	0.836943	-0.0428984	0.0528157	0.936988
Arm_FAT_kg_FM	DLK.1	79	-0.00418788	0.0214871	0.846018	-0.0470216	0.0386458	0.936988
Arm_FAT_kg_FM	LTBR	79	-0.00427643	0.0229969	0.853002	-0.0501199	0.041567	0.936988
Arm_FAT_kg_FM	hOSCAR	79	-0.00234749	0.012626	0.853026	-0.0275169	0.0228219	0.936988
Arm_FAT_kg_FM	CD40.L	79	0.00548998	0.0301027	0.855801	-0.0545188	0.0654987	0.936988
Arm_FAT_kg_FM	TNFRSF10C	79	-0.00348446	0.0196575	0.859803	-0.0426709	0.035702	0.936988
Arm_FAT_kg_FM	PIgR	79	-0.00140293	0.00803649	0.861908	-0.0174234	0.0146175	0.936988
Arm_FAT_kg_FM	GDF.15	79	0.0032646	0.0190375	0.864326	-0.034686	0.0412152	0.936988
Arm_FAT_kg_FM	TFPI	79	0.00274478	0.0164988	0.868338	-0.030145	0.0356345	0.936988
Arm_FAT_kg_FM	PON3	79	-0.00493078	0.0297186	0.868689	-0.0641738	0.0543123	0.936988
Arm_FAT_kg_FM	MMP.3	79	0.00441427	0.0270298	0.870731	-0.0494686	0.0582972	0.936988
Arm_FAT_kg_FM	IL2.RA	79	-0.00266448	0.0177028	0.880781	-0.0379543	0.0326253	0.936988
Arm_FAT_kg_FM	TRAIL.R2	79	-0.00224115	0.0155496	0.885801	-0.0332386	0.0287563	0.936988
Arm_FAT_kg_FM	PLC	79	-0.00200091	0.0139483	0.886334	-0.0298063	0.0258044	0.936988
Arm_FAT_kg_FM	Dkk.1	79	0.00324423	0.0233876	0.890062	-0.0433781	0.0498665	0.936988
Arm_FAT_kg_FM	IL.1ra	79	-0.00374199	0.0274202	0.891832	-0.0584031	0.0509192	0.936988
Arm_FAT_kg_FM	PECAM.1	79	0.00191823	0.0180607	0.915711	-0.034085	0.0379215	0.956025
Arm_FAT_kg_FM	CCL15	79	-0.00240942	0.0314466	0.939139	-0.065097	0.0602782	0.974356
Arm_FAT_kg_FM	KLK6	79	-0.000838038	0.01624	0.958988	-0.0332118	0.0315358	0.985707
Arm_FAT_kg_FM	STK4	79	-0.00155938	0.0325774	0.961955	-0.0665013	0.0633826	0.985707
Arm_FAT_kg_FM	SORT1	79	-0.000254269	0.0108365	0.981345	-0.0218564	0.0213479	0.996962
Arm_FAT_kg_FM	CTRC	79	0.000336004	0.0306185	0.991275	-0.0607008	0.0613728	0.996962
Arm_FAT_kg_FM	CPA1	79	0.000303593	0.0324769	0.992567	-0.064438	0.0650452	0.996962
Arm_FAT_kg_FM	FGF.21	79	0.000269242	0.0704596	0.996962	-0.140189	0.140728	0.996962
TUNK_FAT_kg_FM	THBS2	80	-0.0142698	0.0047842	0.00388244	-0.0238047	-0.00473492	0.361924
TUNK_FAT_kg_FM	U.PAR	80	-0.0310296	0.0109552	0.00596761	-0.0528633	-0.00919592	0.361924
TUNK_FAT_kg_FM	LDL.receptor	80	0.0356002	0.0129818	0.00766894	0.00972753	0.0614728	0.361924
TUNK_FAT_kg_FM	CEACAM8	80	-0.063837	0.0245892	0.0113926	-0.112843	-0.0148308	0.361924
TUNK_FAT_kg_FM	PRTN3	80	-0.0501544	0.0204778	0.0167177	-0.0909666	-0.00934213	0.361924
TUNK_FAT_kg_FM	RETN	80	-0.0345464	0.0142247	0.0176194	-0.0628961	-0.00619672	0.361924
TUNK_FAT_kg_FM	PTX3	80	-0.0331906	0.0137246	0.018087	-0.0605436	-0.00583752	0.361924
TUNK_FAT_kg_FM	IGFBP.1	80	-0.0497443	0.0217615	0.0251648	-0.0931149	-0.0063738	0.361924
TUNK_FAT_kg_FM	MPO	80	-0.0265627	0.0117419	0.0266607	-0.0499642	-0.00316118	0.361924
TUNK_FAT_kg_FM	SRC	80	0.0199832	0.00886257	0.0271463	0.00232014	0.0376463	0.361924
TUNK_FAT_kg_FM	DCN	80	-0.0124385	0.00554568	0.0279375	-0.023491	-0.00138601	0.361924
TUNK_FAT_kg_FM	IL.1RT2	80	0.0214896	0.00999671	0.0348956	0.00156619	0.041413	0.361924
TUNK_FAT_kg_FM	CDH5	80	-0.0183646	0.00855316	0.0351054	-0.0354111	-0.00131822	0.361924
TUNK_FAT_kg_FM	TNFRSF13B	80	-0.0231745	0.0107987	0.0351937	-0.0446963	-0.00165275	0.361924
TUNK_FAT_kg_FM	IGFBP.2	80	-0.0310616	0.0147044	0.0380724	-0.0603673	-0.00175587	0.361924
TUNK_FAT_kg_FM	MMP12	80	-0.0334571	0.0160321	0.0403916	-0.065409	-0.00150509	0.361924
TUNK_FAT_kg_FM	BMP.6	80	-0.0549594	0.0266585	0.0428059	-0.10809	-0.00182917	0.361924
TUNK_FAT_kg_FM	t.PA	80	0.027468	0.0133641	0.0434227	0.00083336	0.0541027	0.361924
TUNK_FAT_kg_FM	CD4	80	-0.0228362	0.0111166	0.0435337	-0.0449917	-0.00068078	0.361924
TUNK_FAT_kg_FM	AZU1	80	-0.0458863	0.0225222	0.0452369	-0.0907729	-0.000999728	0.361924
TUNK_FAT_kg_FM	FABP2	80	-0.0338315	0.0167554	0.0471449	-0.0672249	-0.000438105	0.361924
TUNK_FAT_kg_FM	LOX.1	80	-0.0309087	0.0154339	0.0489294	-0.0616685	-0.000148947	0.361924
TUNK_FAT_kg_FM	Gal.4	80	-0.0298449	0.0149847	0.0501461	-0.0597093	1.95344e-05	0.361924
TUNK_FAT_kg_FM	HAOX1	80	0.070026	0.0371985	0.0637542	-0.00411056	0.144163	0.440205
TUNK_FAT_kg_FM	CD93	80	-0.0116711	0.00628972	0.0675501	-0.0242065	0.000864305	0.440205
TUNK_FAT_kg_FM	TIMP4	80	-0.0219149	0.0119819	0.0714843	-0.0457948	0.00196504	0.440205
TUNK_FAT_kg_FM	ADM	80	-0.0282357	0.0154671	0.0720108	-0.0590616	0.00259019	0.440205
TUNK_FAT_kg_FM	LPL	80	-0.0255702	0.0142133	0.0761474	-0.0538973	0.00275695	0.440205
TUNK_FAT_kg_FM	CNTN1	80	-0.0165264	0.00922142	0.0772488	-0.0349046	0.00185188	0.440205
TUNK_FAT_kg_FM	TF	80	-0.0179301	0.010205	0.0831122	-0.0382687	0.00240844	0.440205
TUNK_FAT_kg_FM	IL.18BP	80	-0.0156596	0.00893483	0.0838623	-0.0334667	0.00214754	0.440205
TUNK_FAT_kg_FM	IL.27	80	-0.0167614	0.00959487	0.0848588	-0.0358839	0.00236117	0.440205
TUNK_FAT_kg_FM	CSTB	80	0.0215972	0.01254	0.0892577	-0.00339511	0.0465895	0.442852
TUNK_FAT_kg_FM	PRSS8	80	0.0152884	0.00892646	0.0910119	-0.00250203	0.0330788	0.442852
TUNK_FAT_kg_FM	CTSD	80	0.0192672	0.011391	0.0950163	-0.00343492	0.0419694	0.442852
TUNK_FAT_kg_FM	MMP.9	80	-0.0237873	0.0141076	0.0960402	-0.0519037	0.00432913	0.442852
TUNK_FAT_kg_FM	TNF.R1	80	-0.0128392	0.0078212	0.104975	-0.0284269	0.00274838	0.469487
TUNK_FAT_kg_FM	HB.EGF	80	0.02299	0.0141069	0.107473	-0.005125	0.051105	0.469487
TUNK_FAT_kg_FM	BOC	80	-0.0115946	0.00724639	0.113906	-0.0260366	0.00284741	0.48043
TUNK_FAT_kg_FM	FABP4	80	0.0254617	0.0160966	0.118017	-0.00661874	0.0575422	0.48043
TUNK_FAT_kg_FM	ADAM.TS13	80	0.00612105	0.00387654	0.11866	-0.00160489	0.013847	0.48043
TUNK_FAT_kg_FM	GLO1	80	0.0270654	0.0175043	0.126377	-0.00782062	0.0619514	0.499491
TUNK_FAT_kg_FM	GH	80	-0.0561463	0.0371566	0.135087	-0.130199	0.0179067	0.521499
TUNK_FAT_kg_FM	BLM.hydrolase	80	0.0156513	0.0104474	0.138419	-0.00517038	0.036473	0.522215
TUNK_FAT_kg_FM	CPA1	80	0.0229587	0.0159395	0.154039	-0.00880866	0.0547261	0.561108
TUNK_FAT_kg_FM	PGLYRP1	80	-0.0185052	0.0128934	0.155488	-0.0442017	0.0071913	0.561108
TUNK_FAT_kg_FM	EPHB4	80	-0.0142979	0.0101238	0.162109	-0.0344745	0.00587878	0.563258
TUNK_FAT_kg_FM	HSP.27	80	0.0175039	0.0125496	0.167313	-0.0075074	0.0425151	0.563258
TUNK_FAT_kg_FM	IL1RL2	80	-0.0188838	0.0136037	0.169318	-0.0459959	0.00822837	0.563258
TUNK_FAT_kg_FM	GDF.15	80	-0.0129757	0.00942418	0.172767	-0.031758	0.00580669	0.563258
TUNK_FAT_kg_FM	CD40.L	80	-0.0202009	0.0146816	0.173049	-0.0494613	0.00905949	0.563258
TUNK_FAT_kg_FM	IL16	80	-0.0179505	0.0133206	0.18196	-0.0444984	0.00859728	0.569938
TUNK_FAT_kg_FM	SPON2	80	-0.00518204	0.0038455	0.181968	-0.0128461	0.00248204	0.569938
TUNK_FAT_kg_FM	CTSL1	80	0.00878713	0.00674816	0.196958	-0.00466194	0.0222362	0.59241
TUNK_FAT_kg_FM	PGF	80	-0.00872755	0.0067411	0.199512	-0.0221625	0.00470744	0.59241
TUNK_FAT_kg_FM	TIE2	80	-0.00756603	0.0058734	0.201749	-0.0192717	0.00413963	0.59241
TUNK_FAT_kg_FM	OPN	80	-0.0240022	0.0187984	0.205711	-0.0614673	0.0134629	0.59241
TUNK_FAT_kg_FM	hOSCAR	80	-0.00794453	0.00623981	0.206987	-0.0203804	0.00449139	0.59241
TUNK_FAT_kg_FM	MEPE	80	-0.0175562	0.0143188	0.224104	-0.0460935	0.0109811	0.602276
TUNK_FAT_kg_FM	CCL15	80	-0.0192721	0.0157514	0.225069	-0.0506647	0.0121204	0.602276
TUNK_FAT_kg_FM	TGM2	80	0.031092	0.0254207	0.225227	-0.0195714	0.0817554	0.602276
TUNK_FAT_kg_FM	COL1A1	80	-0.0147608	0.0121648	0.228888	-0.0390053	0.00948367	0.602276
TUNK_FAT_kg_FM	PDGF.subunit.B	80	-0.00387086	0.00322588	0.234043	-0.0103	0.00255831	0.602276
TUNK_FAT_kg_FM	DLK.1	80	0.0128803	0.0107495	0.234704	-0.00854336	0.034304	0.602276
TUNK_FAT_kg_FM	PRELP	80	-0.0052663	0.00441109	0.236391	-0.0140576	0.003525	0.602276
TUNK_FAT_kg_FM	RARRES2	80	0.00676284	0.00571419	0.240444	-0.00462553	0.0181512	0.602276
TUNK_FAT_kg_FM	PDGF.subunit.A	80	0.0148285	0.0126004	0.243087	-0.010284	0.039941	0.602276
TUNK_FAT_kg_FM	MMP7	80	0.00769548	0.006718	0.255743	-0.00569348	0.0210844	0.621217
TUNK_FAT_kg_FM	CHIT1	80	0.0328332	0.0288845	0.259378	-0.0247335	0.0904	0.621217
TUNK_FAT_kg_FM	SELP	80	0.0127401	0.0112692	0.261959	-0.0097195	0.0351996	0.621217
TUNK_FAT_kg_FM	TNFSF13B	80	0.0092309	0.00837352	0.273913	-0.0074575	0.0259193	0.635758
TUNK_FAT_kg_FM	PAI	80	0.0102593	0.00934242	0.275751	-0.0083601	0.0288788	0.635758
TUNK_FAT_kg_FM	TR	80	-0.0165378	0.0153136	0.283725	-0.0470578	0.0139823	0.645183
TUNK_FAT_kg_FM	MERTK	80	0.016383	0.015448	0.292401	-0.0144048	0.0471709	0.650444
TUNK_FAT_kg_FM	ACE2	80	0.0171939	0.0162625	0.293875	-0.0152173	0.049605	0.650444
TUNK_FAT_kg_FM	KIM1	80	0.0175745	0.0169435	0.303046	-0.0161938	0.0513429	0.661917
TUNK_FAT_kg_FM	GDF.2	80	-0.0110912	0.0108236	0.308878	-0.0326626	0.0104802	0.662592
TUNK_FAT_kg_FM	AGRP	80	-0.0108207	0.0106371	0.312387	-0.0320203	0.0103789	0.662592
TUNK_FAT_kg_FM	ICAM.2	80	-0.00865764	0.00856298	0.31533	-0.0257236	0.00840836	0.662592
TUNK_FAT_kg_FM	PD.L2	80	-0.00745042	0.00744863	0.320498	-0.0222955	0.00739467	0.665034
TUNK_FAT_kg_FM	ITGB2	80	-0.010578	0.010668	0.324685	-0.0318393	0.0106833	0.665404
TUNK_FAT_kg_FM	Notch.3	80	-0.0072288	0.00735782	0.329116	-0.0218929	0.00743531	0.666259
TUNK_FAT_kg_FM	IL.1ra	80	-0.0130328	0.0136539	0.342977	-0.040245	0.0141795	0.685954
TUNK_FAT_kg_FM	CPB1	80	0.0151295	0.0163881	0.358943	-0.0175319	0.0477909	0.709339
TUNK_FAT_kg_FM	CXCL1	80	-0.0134975	0.0151227	0.375041	-0.043637	0.016642	0.732433
TUNK_FAT_kg_FM	IL18	80	-0.0126746	0.014607	0.388397	-0.0417862	0.016437	0.749696
TUNK_FAT_kg_FM	AXL	80	-0.00795553	0.00934822	0.397541	-0.0265865	0.0106755	0.758526
TUNK_FAT_kg_FM	CD84	80	-0.00608378	0.00724821	0.404013	-0.0205294	0.00836187	0.760662
TUNK_FAT_kg_FM	THPO	80	0.00686384	0.00824455	0.407825	-0.00956752	0.0232952	0.760662
TUNK_FAT_kg_FM	LEP	80	0.0130609	0.0162854	0.425155	-0.0193958	0.0455176	0.781642
TUNK_FAT_kg_FM	TR.AP	80	0.00745333	0.00936098	0.42849	-0.0112031	0.0261097	0.781642
TUNK_FAT_kg_FM	IGFBP.7	80	-0.00585098	0.00746379	0.435625	-0.0207263	0.00902432	0.78602
TUNK_FAT_kg_FM	STK4	80	0.0122795	0.0158547	0.441137	-0.019319	0.0438779	0.787406
TUNK_FAT_kg_FM	GT	80	-0.0130855	0.017622	0.460126	-0.048206	0.022035	0.805918
TUNK_FAT_kg_FM	CCL16	80	-0.0202676	0.0275372	0.464084	-0.0751491	0.0346139	0.805918
TUNK_FAT_kg_FM	CXCL16	80	0.00523892	0.00718367	0.468163	-0.00907811	0.019556	0.805918
TUNK_FAT_kg_FM	CASP.3	80	0.0135061	0.0186357	0.470928	-0.0236349	0.050647	0.805918
TUNK_FAT_kg_FM	AMBP	80	0.00275513	0.0039599	0.48879	-0.00513693	0.0106472	0.814745
TUNK_FAT_kg_FM	HO.1	80	-0.00791046	0.0114408	0.491493	-0.030712	0.0148911	0.814745
TUNK_FAT_kg_FM	VSIG2	80	-0.0119317	0.0173643	0.494172	-0.0465388	0.0226754	0.814745
TUNK_FAT_kg_FM	PAR.1	80	-0.00457783	0.00668616	0.495718	-0.0179033	0.00874766	0.814745
TUNK_FAT_kg_FM	GP6	80	0.00599082	0.00899902	0.507689	-0.0119442	0.0239258	0.821057
TUNK_FAT_kg_FM	CCL17	80	0.00888257	0.0133986	0.509451	-0.0178207	0.0355859	0.821057
TUNK_FAT_kg_FM	TNFRSF11A	80	-0.00560879	0.00875221	0.523632	-0.0230519	0.0118343	0.824511
TUNK_FAT_kg_FM	CD163	80	-0.00767487	0.0119836	0.523887	-0.0315582	0.0162084	0.824511
TUNK_FAT_kg_FM	TNFRSF10A	80	-0.00586226	0.00921134	0.526495	-0.0242204	0.0124959	0.824511
TUNK_FAT_kg_FM	IL.4RA	80	-0.00623703	0.00995202	0.532804	-0.0260714	0.0135973	0.826164
TUNK_FAT_kg_FM	IDUA	80	-0.00674451	0.0108867	0.537504	-0.0284417	0.0149527	0.826164
TUNK_FAT_kg_FM	PECAM.1	80	-0.00542545	0.0089395	0.545796	-0.0232419	0.012391	0.826847
TUNK_FAT_kg_FM	CCL24	80	0.00927719	0.0154411	0.549825	-0.0214968	0.0400512	0.826847
TUNK_FAT_kg_FM	CCL3	80	-0.0207402	0.0347878	0.552892	-0.0900721	0.0485918	0.826847
TUNK_FAT_kg_FM	TM	80	-0.00389825	0.00679043	0.567678	-0.0174316	0.00963506	0.836864
TUNK_FAT_kg_FM	TFF3	80	-0.00743106	0.0130114	0.569673	-0.0333627	0.0185006	0.836864
TUNK_FAT_kg_FM	MMP.3	80	-0.0074957	0.0135158	0.580871	-0.0344326	0.0194412	0.84281
TUNK_FAT_kg_FM	VEGFD	80	0.0048622	0.00886086	0.584867	-0.0127975	0.0225219	0.84281
TUNK_FAT_kg_FM	MMP.2	80	-0.00454524	0.00856664	0.597324	-0.0216185	0.012528	0.84281
TUNK_FAT_kg_FM	OPG	80	-0.00475132	0.00904223	0.600857	-0.0227725	0.0132698	0.84281
TUNK_FAT_kg_FM	KLK6	80	-0.00419103	0.00805455	0.604408	-0.0202437	0.0118617	0.84281
TUNK_FAT_kg_FM	REN	80	0.0081307	0.0157034	0.606186	-0.0231661	0.0394275	0.84281
TUNK_FAT_kg_FM	PI3	80	0.00584876	0.0114869	0.612169	-0.0170445	0.0287421	0.84281
TUNK_FAT_kg_FM	CTSZ	80	-0.00520938	0.010294	0.614338	-0.0257252	0.0153064	0.84281
TUNK_FAT_kg_FM	SOD2	80	-0.00139675	0.00294467	0.63668	-0.00726546	0.00447197	0.866302
TUNK_FAT_kg_FM	AP.N	80	0.00373985	0.00801392	0.642126	-0.0122319	0.0197116	0.866561
TUNK_FAT_kg_FM	PLC	80	-0.00318864	0.00696071	0.648248	-0.0170613	0.010684	0.866561
TUNK_FAT_kg_FM	TNFRSF14	80	-0.00276522	0.00611627	0.652531	-0.0149549	0.00942449	0.866561
TUNK_FAT_kg_FM	IL.1RT1	80	0.00412232	0.00943313	0.663398	-0.0146779	0.0229225	0.874001
TUNK_FAT_kg_FM	PSGL.1	80	0.00432411	0.0100946	0.669652	-0.0157945	0.0244427	0.875293
TUNK_FAT_kg_FM	LTBR	80	0.00452817	0.011537	0.695839	-0.018465	0.0275214	0.902416
TUNK_FAT_kg_FM	IL.6RA	80	-0.00331635	0.00899885	0.713545	-0.021251	0.0146183	0.908889
TUNK_FAT_kg_FM	TNFRSF10C	80	-0.00354094	0.00975308	0.71761	-0.0229788	0.0158969	0.908889
TUNK_FAT_kg_FM	SERPINA12	80	0.0147831	0.0419467	0.725534	-0.0688166	0.0983828	0.908889
TUNK_FAT_kg_FM	RAGE	80	-0.00256535	0.0073476	0.727988	-0.0172091	0.0120784	0.908889
TUNK_FAT_kg_FM	vWF	80	-0.00657118	0.0188367	0.728206	-0.0441126	0.0309703	0.908889
TUNK_FAT_kg_FM	Gal.3	80	-0.00244117	0.00777049	0.754296	-0.0179277	0.0130454	0.921522
TUNK_FAT_kg_FM	IL2.RA	80	-0.0026942	0.00879094	0.760115	-0.0202145	0.0148261	0.921522
TUNK_FAT_kg_FM	uPA	80	0.0023886	0.00814301	0.770101	-0.0138404	0.0186176	0.921522
TUNK_FAT_kg_FM	CTRC	80	-0.00447177	0.0158282	0.778344	-0.0360172	0.0270737	0.921522
TUNK_FAT_kg_FM	TFPI	80	0.00232468	0.00826644	0.779338	-0.0141503	0.0187997	0.921522
TUNK_FAT_kg_FM	Gal.9	80	-0.00198463	0.0071494	0.782109	-0.0162334	0.0122641	0.921522
TUNK_FAT_kg_FM	CHI3L1	80	0.00605718	0.0230504	0.793461	-0.0398823	0.0519966	0.921522
TUNK_FAT_kg_FM	ANGPT1	80	0.00158994	0.00615918	0.797024	-0.0106853	0.0138652	0.921522
TUNK_FAT_kg_FM	Dkk.1	80	-0.00291054	0.0116633	0.803639	-0.0261555	0.0203344	0.921522
TUNK_FAT_kg_FM	TNF.R2	80	0.00323302	0.0130706	0.805332	-0.0228167	0.0292827	0.921522
TUNK_FAT_kg_FM	XCL1	80	-0.00319391	0.0130354	0.807129	-0.0291733	0.0227855	0.921522
TUNK_FAT_kg_FM	DECR1	79	-0.00491884	0.0202659	0.808916	-0.0453181	0.0354804	0.921522
TUNK_FAT_kg_FM	SELE	80	0.00295009	0.0122585	0.810495	-0.021481	0.0273812	0.921522
TUNK_FAT_kg_FM	JAM.A	80	-0.00424736	0.0183267	0.817374	-0.0407724	0.0322777	0.923021
TUNK_FAT_kg_FM	SORT1	80	-0.0011064	0.00538746	0.837858	-0.0118436	0.00963079	0.93976
TUNK_FAT_kg_FM	NEMO	80	-0.00352237	0.0185438	0.849876	-0.0404801	0.0334353	0.946842
TUNK_FAT_kg_FM	MARCO	80	-0.000983769	0.00626651	0.875687	-0.0134729	0.0115054	0.955301
TUNK_FAT_kg_FM	FS	80	0.00216584	0.0140752	0.878132	-0.025886	0.0302177	0.955301
TUNK_FAT_kg_FM	FGF.21	80	-0.00539561	0.0353919	0.87925	-0.0759316	0.0651404	0.955301
TUNK_FAT_kg_FM	EGFR	80	0.000968737	0.00642066	0.880488	-0.0118276	0.0137651	0.955301
TUNK_FAT_kg_FM	ALCAM	80	0.000866945	0.00720591	0.904568	-0.0134944	0.0152283	0.96416
TUNK_FAT_kg_FM	SCF	80	0.00114176	0.00957375	0.905397	-0.0179387	0.0202222	0.96416
TUNK_FAT_kg_FM	MB	80	-0.00146618	0.0123835	0.906078	-0.0261466	0.0232142	0.96416
TUNK_FAT_kg_FM	SCGB3A2	80	-0.00176344	0.0162449	0.913855	-0.0341394	0.0306126	0.966213
TUNK_FAT_kg_FM	TRAIL.R2	80	-0.000747233	0.00763988	0.922354	-0.0159735	0.014479	0.966213
TUNK_FAT_kg_FM	GRN	80	-0.000553184	0.00674895	0.934898	-0.0140038	0.0128975	0.966213
TUNK_FAT_kg_FM	PRSS27	80	0.000661928	0.00993031	0.947037	-0.0191291	0.020453	0.966213
TUNK_FAT_kg_FM	FAS	80	-0.000643934	0.00969572	0.94723	-0.0199675	0.0186796	0.966213
TUNK_FAT_kg_FM	PON3	80	0.000965765	0.0148618	0.948365	-0.0286537	0.0305853	0.966213
TUNK_FAT_kg_FM	GIF	80	0.00116388	0.0181516	0.94905	-0.0350122	0.03734	0.966213
TUNK_FAT_kg_FM	MCP.1	80	-0.000720717	0.0126083	0.954572	-0.025849	0.0244075	0.966213
TUNK_FAT_kg_FM	PIgR	80	0.000150357	0.00396188	0.96983	-0.00774566	0.00804638	0.975708
TUNK_FAT_kg_FM	IgG.Fc.receptor.II.b	80	0.000251421	0.012457	0.983952	-0.0245754	0.0250782	0.983952
Leg_FAT_kg_FM	IGFBP.1	81	0.0683155	0.020855	0.00160529	0.0267611	0.10987	0.242693
Leg_FAT_kg_FM	OPN	81	0.0507068	0.0179192	0.00599296	0.0150021	0.0864115	0.242693
Leg_FAT_kg_FM	CNTN1	81	0.0249522	0.00886808	0.00626928	0.00728219	0.0426222	0.242693
Leg_FAT_kg_FM	BMP.6	81	0.0736433	0.0262195	0.00635763	0.0213998	0.125887	0.242693
Leg_FAT_kg_FM	LPL	81	0.0381108	0.0138374	0.00739993	0.0105392	0.0656823	0.242693
Leg_FAT_kg_FM	IGFBP.2	81	0.0386721	0.0143642	0.00877204	0.0100508	0.0672933	0.242693
Leg_FAT_kg_FM	CPA1	81	-0.0385168	0.0153668	0.0143896	-0.0691359	-0.00789784	0.280223
Leg_FAT_kg_FM	DCN	81	0.0136257	0.00549857	0.0154913	0.00266954	0.0245818	0.280223
Leg_FAT_kg_FM	THBS2	81	0.0118555	0.00486978	0.0173234	0.00215229	0.0215588	0.280223
Leg_FAT_kg_FM	BLM.hydrolase	81	-0.0241053	0.010163	0.0203004	-0.0443555	-0.00385507	0.280223
Leg_FAT_kg_FM	BOC	81	0.0164891	0.00704388	0.0219335	0.00245383	0.0305243	0.280223
Leg_FAT_kg_FM	U.PAR	81	0.0256063	0.0110351	0.0230761	0.00361837	0.0475942	0.280223
Leg_FAT_kg_FM	CTSD	81	-0.0256117	0.0111062	0.0239102	-0.0477413	-0.00348198	0.280223
Leg_FAT_kg_FM	TGM2	81	-0.055874	0.0246517	0.0263418	-0.104994	-0.00675429	0.280223
Leg_FAT_kg_FM	COL1A1	81	0.0271466	0.012001	0.0266323	0.00323407	0.051059	0.280223
Leg_FAT_kg_FM	TR.AP	81	-0.0207557	0.00919925	0.0270095	-0.0390856	-0.00242584	0.280223
Leg_FAT_kg_FM	CD4	81	0.0244244	0.0110094	0.029588	0.00248765	0.0463611	0.288918
Leg_FAT_kg_FM	Gal.4	81	0.0316854	0.0147849	0.0353938	0.00222578	0.0611451	0.325137
Leg_FAT_kg_FM	PRELP	81	0.00903608	0.00431777	0.0397989	0.000432727	0.0176394	0.325137
Leg_FAT_kg_FM	GH	81	0.0773133	0.0370285	0.0402453	0.00353231	0.151094	0.325137
Leg_FAT_kg_FM	FABP2	81	0.0342553	0.0165731	0.0422402	0.00123266	0.067278	0.325137
Leg_FAT_kg_FM	HSP.27	81	-0.0254116	0.0123464	0.0430905	-0.0500123	-0.000810896	0.325137
Leg_FAT_kg_FM	MEPE	81	0.0279826	0.0141179	0.0511848	-0.000147815	0.0561131	0.364946
Leg_FAT_kg_FM	CDH5	81	0.0168536	0.00858667	0.0534329	-0.000255715	0.0339629	0.364946
Leg_FAT_kg_FM	CPB1	81	-0.0311242	0.015961	0.0549617	-0.0629271	0.000678672	0.364946
Leg_FAT_kg_FM	t.PA	81	-0.0255907	0.0134177	0.0603723	-0.0523261	0.00114474	0.385454
Leg_FAT_kg_FM	GLO1	81	-0.0322357	0.0172479	0.0655847	-0.0666028	0.00213143	0.402623
Leg_FAT_kg_FM	SRC	81	-0.01652	0.00891672	0.0679124	-0.034287	0.00124692	0.402623
Leg_FAT_kg_FM	MB	81	-0.0218093	0.0120059	0.0733369	-0.0457317	0.00211306	0.419791
Leg_FAT_kg_FM	Notch.3	81	0.0124848	0.00719815	0.0870039	-0.00185787	0.0268274	0.464345
Leg_FAT_kg_FM	CSTB	81	-0.0215557	0.0124566	0.0877167	-0.046376	0.00326469	0.464345
Leg_FAT_kg_FM	TNFRSF14	81	0.0102404	0.00595182	0.0895123	-0.00161887	0.0220996	0.464345
Leg_FAT_kg_FM	ADAM.TS13	81	-0.00640041	0.00383584	0.0994266	-0.0140435	0.00124267	0.476418
Leg_FAT_kg_FM	FABP4	81	-0.0265397	0.015914	0.0996041	-0.058249	0.00516973	0.476418
Leg_FAT_kg_FM	CD93	81	0.0104386	0.00627522	0.10045	-0.00206505	0.0229422	0.476418
Leg_FAT_kg_FM	PRSS8	81	-0.0145758	0.00887094	0.104606	-0.0322515	0.00309995	0.482351
Leg_FAT_kg_FM	LEP	81	-0.0259122	0.0159132	0.107702	-0.0576199	0.00579555	0.483204
Leg_FAT_kg_FM	PAI	81	-0.0145927	0.00918906	0.116539	-0.0329023	0.00371692	0.509092
Leg_FAT_kg_FM	LDL.receptor	81	-0.0206259	0.0132925	0.125002	-0.0471118	0.00586	0.526725
Leg_FAT_kg_FM	TIMP4	81	0.0184701	0.0119647	0.126922	-0.00537	0.0423102	0.526725
Leg_FAT_kg_FM	ADM	81	0.0237622	0.0155273	0.130194	-0.00717664	0.0547009	0.527129
Leg_FAT_kg_FM	hOSCAR	81	0.00898961	0.00616122	0.148779	-0.00328689	0.0212661	0.588033
Leg_FAT_kg_FM	HB.EGF	81	-0.0204037	0.0141471	0.15345	-0.0485924	0.00778497	0.589291
Leg_FAT_kg_FM	HAOX1	81	-0.05287	0.0372801	0.160335	-0.127152	0.0214122	0.589291
Leg_FAT_kg_FM	STK4	81	-0.0225963	0.0160179	0.162525	-0.0545126	0.00932002	0.589291
Leg_FAT_kg_FM	AGRP	81	0.0147803	0.0104968	0.163298	-0.00613511	0.0356956	0.589291
Leg_FAT_kg_FM	CCL3	81	-0.0465861	0.0341179	0.176249	-0.114567	0.0213952	0.622498
Leg_FAT_kg_FM	PAR.1	81	0.00870332	0.00660928	0.191958	-0.00446597	0.0218726	0.663856
Leg_FAT_kg_FM	IL.1RT2	81	-0.0127362	0.0101594	0.213922	-0.0329793	0.00750695	0.700547
Leg_FAT_kg_FM	IL1RL2	81	0.0166658	0.0135353	0.222117	-0.0103039	0.0436356	0.700547
Leg_FAT_kg_FM	MERTK	81	-0.0185363	0.0152731	0.228739	-0.0489686	0.0118961	0.700547
Leg_FAT_kg_FM	TF	81	0.012584	0.0103713	0.228857	-0.00808135	0.0332493	0.700547
Leg_FAT_kg_FM	FAS	81	-0.011507	0.00950748	0.230012	-0.0304511	0.00743709	0.700547
Leg_FAT_kg_FM	GT	81	0.0210945	0.0174405	0.230317	-0.0136565	0.0558455	0.700547
Leg_FAT_kg_FM	REN	81	-0.0185841	0.0154247	0.232109	-0.0493184	0.0121503	0.700547
Leg_FAT_kg_FM	TNFRSF10C	81	0.011329	0.00958918	0.241213	-0.00777787	0.0304358	0.715025
Leg_FAT_kg_FM	SELP	81	-0.0128132	0.0111687	0.254975	-0.0350673	0.00944085	0.73938
Leg_FAT_kg_FM	CCL17	81	0.0150272	0.0133326	0.263341	-0.0115386	0.0415929	0.73938
Leg_FAT_kg_FM	IGFBP.7	81	0.00837488	0.00743872	0.263867	-0.00644709	0.0231969	0.73938
Leg_FAT_kg_FM	TNF.R1	81	0.0087403	0.00781883	0.267246	-0.00683906	0.0243197	0.73938
Leg_FAT_kg_FM	TNFRSF13B	81	0.0119445	0.0110361	0.282632	-0.0100455	0.0339344	0.748237
Leg_FAT_kg_FM	MMP.2	81	0.00903324	0.00843207	0.287518	-0.00776803	0.0258345	0.748237
Leg_FAT_kg_FM	IDUA	81	-0.0113016	0.0107262	0.295475	-0.0326741	0.0100709	0.748237
Leg_FAT_kg_FM	IL.1ra	81	-0.0142248	0.0135146	0.29597	-0.0411533	0.0127036	0.748237
Leg_FAT_kg_FM	IL.18BP	81	0.00941	0.00896303	0.297195	-0.00844922	0.0272692	0.748237
Leg_FAT_kg_FM	PI3	81	-0.0121776	0.0116064	0.297492	-0.0353039	0.0109486	0.748237
Leg_FAT_kg_FM	CHI3L1	81	-0.0235543	0.0227125	0.303083	-0.0688101	0.0217014	0.750923
Leg_FAT_kg_FM	SORT1	81	-0.00542638	0.00529855	0.309113	-0.015984	0.00513122	0.754599
Leg_FAT_kg_FM	RAGE	81	0.00713394	0.0072547	0.328638	-0.00732137	0.0215892	0.790636
Leg_FAT_kg_FM	AXL	81	0.00880169	0.00924768	0.344311	-0.00962472	0.0272281	0.816509
Leg_FAT_kg_FM	SCGB3A2	81	0.0150469	0.0160042	0.350182	-0.0168422	0.0469359	0.818735
Leg_FAT_kg_FM	TRAIL.R2	81	0.00701743	0.00764912	0.361905	-0.00822378	0.0222586	0.830902
Leg_FAT_kg_FM	VEGFD	81	-0.00799389	0.00883585	0.368554	-0.0255997	0.00961192	0.830902
Leg_FAT_kg_FM	Gal.9	81	-0.00634185	0.00707056	0.37266	-0.0204302	0.00774654	0.830902
Leg_FAT_kg_FM	RARRES2	81	-0.00510066	0.00571972	0.375408	-0.0164975	0.00629612	0.830902
Leg_FAT_kg_FM	ANGPT1	81	-0.00529049	0.00606912	0.386188	-0.0173835	0.00680249	0.843515
Leg_FAT_kg_FM	CASP.3	81	-0.0157731	0.0185666	0.398321	-0.0527679	0.0212217	0.8495
Leg_FAT_kg_FM	IL18	81	0.0122751	0.0146102	0.403515	-0.0168363	0.0413865	0.8495
Leg_FAT_kg_FM	DECR1	80	-0.0166308	0.0198251	0.40428	-0.0561422	0.0228807	0.8495
Leg_FAT_kg_FM	TNF.R2	81	-0.0102139	0.0129316	0.432144	-0.0359806	0.0155528	0.87555
Leg_FAT_kg_FM	KIM1	81	-0.0131837	0.0168509	0.436491	-0.0467597	0.0203924	0.87555
Leg_FAT_kg_FM	RETN	81	0.0111444	0.0146127	0.448094	-0.017972	0.0402609	0.87555
Leg_FAT_kg_FM	IL.6RA	81	0.00676709	0.00888241	0.448569	-0.0109315	0.0244657	0.87555
Leg_FAT_kg_FM	ACE2	81	-0.0124486	0.0165435	0.454154	-0.0454123	0.0205152	0.87555
Leg_FAT_kg_FM	SPON2	81	0.0029305	0.00389813	0.454574	-0.0048367	0.0106977	0.87555
Leg_FAT_kg_FM	PLC	81	0.00513537	0.00687619	0.457531	-0.00856575	0.0188365	0.87555
Leg_FAT_kg_FM	CTRC	81	-0.0117047	0.0157195	0.458873	-0.0430265	0.0196171	0.87555
Leg_FAT_kg_FM	GDF.2	81	0.00754661	0.0107727	0.485792	-0.0139184	0.0290117	0.909621
Leg_FAT_kg_FM	SCF	81	0.00643564	0.0094765	0.499183	-0.0124467	0.025318	0.909621
Leg_FAT_kg_FM	AMBP	81	-0.00265134	0.00394157	0.503258	-0.0105051	0.00520241	0.909621
Leg_FAT_kg_FM	SELE	81	-0.00794687	0.012123	0.514168	-0.0321026	0.0162088	0.909621
Leg_FAT_kg_FM	PSGL.1	81	0.00653929	0.00998725	0.51465	-0.0133607	0.0264393	0.909621
Leg_FAT_kg_FM	EPHB4	81	0.00656668	0.0101344	0.519018	-0.0136266	0.02676	0.909621
Leg_FAT_kg_FM	PIgR	81	-0.00253308	0.00394696	0.522999	-0.0103976	0.0053314	0.909621
Leg_FAT_kg_FM	IL2.RA	81	-0.00551067	0.00869009	0.52795	-0.022826	0.0118047	0.909621
Leg_FAT_kg_FM	TR	81	0.00963996	0.0152418	0.52903	-0.02073	0.0400099	0.909621
Leg_FAT_kg_FM	IL.27	81	0.00613162	0.00975392	0.531526	-0.0133035	0.0255667	0.909621
Leg_FAT_kg_FM	IL16	81	-0.00826395	0.0133311	0.537229	-0.0348268	0.0182989	0.909999
Leg_FAT_kg_FM	DLK.1	81	-0.00654061	0.0108545	0.548637	-0.0281687	0.0150875	0.919936
Leg_FAT_kg_FM	MMP7	81	-0.0039992	0.00674171	0.554854	-0.0174323	0.00943395	0.921058
Leg_FAT_kg_FM	XCL1	81	0.0073493	0.0129488	0.572048	-0.0184518	0.0331504	0.928925
Leg_FAT_kg_FM	FS	81	-0.00789111	0.0139132	0.572316	-0.0356137	0.0198315	0.928925
Leg_FAT_kg_FM	MMP12	81	-0.00936874	0.0167001	0.576494	-0.0426445	0.023907	0.928925
Leg_FAT_kg_FM	TM	81	0.00364385	0.00673998	0.590384	-0.00978585	0.0170736	0.928925
Leg_FAT_kg_FM	SERPINA12	81	-0.0220168	0.0414952	0.597293	-0.104698	0.0606641	0.928925
Leg_FAT_kg_FM	AP.N	81	0.00416198	0.0079725	0.603201	-0.0117236	0.0200475	0.928925
Leg_FAT_kg_FM	vWF	81	-0.0097384	0.0186701	0.603503	-0.0469393	0.0274625	0.928925
Leg_FAT_kg_FM	FGF.21	81	-0.0176192	0.0349835	0.616008	-0.0873254	0.0520869	0.928925
Leg_FAT_kg_FM	PTX3	81	0.00702101	0.0141306	0.620756	-0.0211348	0.0351768	0.928925
Leg_FAT_kg_FM	JAM.A	81	0.0089356	0.0181215	0.623406	-0.0271723	0.0450435	0.928925
Leg_FAT_kg_FM	EGFR	81	-0.00307875	0.00634846	0.629137	-0.0157283	0.00957082	0.928925
Leg_FAT_kg_FM	CTSL1	81	-0.00328295	0.006829	0.632122	-0.01689	0.0103241	0.928925
Leg_FAT_kg_FM	PD.L2	81	-0.00351191	0.00742462	0.637599	-0.0183058	0.011282	0.928925
Leg_FAT_kg_FM	GIF	81	0.00851076	0.0183095	0.64342	-0.0279717	0.0449932	0.928925
Leg_FAT_kg_FM	HO.1	81	0.00539393	0.0116081	0.643532	-0.0177357	0.0285236	0.928925
Leg_FAT_kg_FM	CHIT1	81	0.012364	0.0288129	0.669087	-0.045047	0.069775	0.950433
Leg_FAT_kg_FM	Dkk.1	81	-0.00494424	0.0115516	0.669883	-0.0279612	0.0180727	0.950433
Leg_FAT_kg_FM	THPO	81	-0.00337487	0.00821162	0.68227	-0.0197369	0.0129871	0.956853
Leg_FAT_kg_FM	MARCO	81	-0.00242569	0.00621763	0.69756	-0.0148146	0.00996321	0.956853
Leg_FAT_kg_FM	ICAM.2	81	-0.00331988	0.00854977	0.698908	-0.0203557	0.0137159	0.956853
Leg_FAT_kg_FM	CCL24	81	0.0058234	0.0153434	0.705376	-0.024749	0.0363958	0.956853
Leg_FAT_kg_FM	TNFRSF11A	81	0.00326159	0.00876049	0.710728	-0.0141941	0.0207172	0.956853
Leg_FAT_kg_FM	CD40.L	81	0.00547997	0.0148084	0.712396	-0.0240264	0.0349863	0.956853
Leg_FAT_kg_FM	CD84	81	0.002566	0.00734273	0.727736	-0.0120647	0.0171967	0.956853
Leg_FAT_kg_FM	TNFSF13B	81	-0.00282735	0.00835451	0.736004	-0.0194741	0.0138194	0.956853
Leg_FAT_kg_FM	uPA	81	0.00267903	0.00807102	0.740879	-0.0134028	0.0187609	0.956853
Leg_FAT_kg_FM	PECAM.1	81	0.00291041	0.00889133	0.744342	-0.014806	0.0206268	0.956853
Leg_FAT_kg_FM	TNFRSF10A	81	0.0029862	0.00917597	0.745768	-0.0152973	0.0212697	0.956853
Leg_FAT_kg_FM	MCP.1	81	0.00401518	0.0124961	0.748877	-0.0208838	0.0289141	0.956853
Leg_FAT_kg_FM	CD163	81	-0.00380705	0.0118897	0.749721	-0.0274978	0.0198837	0.956853
Leg_FAT_kg_FM	ITGB2	81	0.00328627	0.0106331	0.758143	-0.0179006	0.0244731	0.956853
Leg_FAT_kg_FM	AZU1	81	-0.0069976	0.0229082	0.760871	-0.0526432	0.038648	0.956853
Leg_FAT_kg_FM	GRN	81	0.00196954	0.00674843	0.771216	-0.011477	0.0154161	0.96257
Leg_FAT_kg_FM	VSIG2	81	0.00489813	0.017252	0.777267	-0.0294772	0.0392734	0.962883
Leg_FAT_kg_FM	CXCL1	81	-0.0037247	0.0151603	0.806604	-0.0339323	0.0264829	0.980221
Leg_FAT_kg_FM	GP6	81	-0.00213424	0.00893828	0.81194	-0.0199442	0.0156757	0.980221
Leg_FAT_kg_FM	CCL16	81	-0.00653974	0.0275612	0.813095	-0.0614567	0.0483772	0.980221
Leg_FAT_kg_FM	MPO	81	-0.00267862	0.0120458	0.824639	-0.0266805	0.0213232	0.980221
Leg_FAT_kg_FM	NEMO	81	-0.00376447	0.0187898	0.841759	-0.0412039	0.033675	0.980221
Leg_FAT_kg_FM	LOX.1	81	0.0029099	0.0156896	0.853371	-0.0283524	0.0341722	0.980221
Leg_FAT_kg_FM	TFPI	81	0.00138521	0.00819127	0.866173	-0.0149362	0.0177067	0.980221
Leg_FAT_kg_FM	OPG	81	0.00149016	0.00898337	0.868704	-0.0164096	0.0193899	0.980221
Leg_FAT_kg_FM	PDGF.subunit.A	81	-0.00205461	0.0125991	0.870903	-0.0271589	0.0230497	0.980221
Leg_FAT_kg_FM	ALCAM	81	0.00115483	0.00713319	0.871829	-0.0130584	0.015368	0.980221
Leg_FAT_kg_FM	GDF.15	81	0.00145585	0.00947866	0.878349	-0.0174308	0.0203425	0.980221
Leg_FAT_kg_FM	PGF	81	0.00103506	0.00682622	0.879891	-0.0125665	0.0146366	0.980221
Leg_FAT_kg_FM	TFF3	81	-0.00195934	0.0129285	0.879953	-0.0277199	0.0238012	0.980221
Leg_FAT_kg_FM	CCL15	81	0.00223077	0.0157512	0.887761	-0.0291542	0.0336157	0.980221
Leg_FAT_kg_FM	IgG.Fc.receptor.II.b	81	0.00173803	0.0123501	0.888465	-0.02287	0.0263461	0.980221
Leg_FAT_kg_FM	MMP.3	81	-0.00185198	0.013409	0.890524	-0.0285699	0.0248659	0.980221
Leg_FAT_kg_FM	LTBR	81	-0.00154761	0.0115125	0.893429	-0.0244868	0.0213916	0.980221
Leg_FAT_kg_FM	PDGF.subunit.B	81	0.000382903	0.00322501	0.905811	-0.00604307	0.00680887	0.980221
Leg_FAT_kg_FM	TIE2	81	0.000657045	0.00590695	0.911733	-0.0111128	0.0124269	0.980221
Leg_FAT_kg_FM	SOD2	81	-0.00031881	0.00298872	0.915339	-0.00627395	0.00563633	0.980221
Leg_FAT_kg_FM	PRTN3	81	0.00206324	0.0210878	0.922324	-0.0399551	0.0440816	0.980221
Leg_FAT_kg_FM	KLK6	81	0.000735318	0.00799159	0.926938	-0.0151883	0.0166589	0.980221
Leg_FAT_kg_FM	CTSZ	81	-0.000942728	0.0102653	0.927076	-0.0213968	0.0195113	0.980221
Leg_FAT_kg_FM	CXCL16	81	0.000596155	0.00715674	0.933838	-0.013664	0.0148563	0.981121
Leg_FAT_kg_FM	IL.4RA	81	-0.000690793	0.00993156	0.944735	-0.0204799	0.0190983	0.986327
Leg_FAT_kg_FM	PRSS27	81	0.000524063	0.00983549	0.95765	-0.0190736	0.0201217	0.993562
Leg_FAT_kg_FM	MMP.9	81	0.000548546	0.0142655	0.96943	-0.027876	0.0289731	0.997665
Leg_FAT_kg_FM	IL.1RT1	81	0.000133108	0.00936893	0.988703	-0.0185349	0.0188011	0.997665
Leg_FAT_kg_FM	PON3	81	-0.000129368	0.0147553	0.993028	-0.02953	0.0292713	0.997665
Leg_FAT_kg_FM	CEACAM8	81	0.000219614	0.0255882	0.993175	-0.0507659	0.0512052	0.997665
Leg_FAT_kg_FM	Gal.3	81	6.39182e-05	0.00770454	0.993403	-0.0152877	0.0154156	0.997665
Leg_FAT_kg_FM	PGLYRP1	81	3.80096e-05	0.0129445	0.997665	-0.0257545	0.0258306	0.997665
androidFM_new	CNTN1	81	-0.132786	0.0422608	0.00241278	-0.216993	-0.04858	0.295045
androidFM_new	MMP7	81	0.0884451	0.0309215	0.0054973	0.0268327	0.150057	0.295045
androidFM_new	Gal.9	81	0.0919858	0.0325689	0.0060848	0.0270909	0.156881	0.295045
androidFM_new	DCN	81	-0.0727201	0.0262657	0.00710951	-0.125056	-0.0203847	0.295045
androidFM_new	ADAM.TS13	81	0.044911	0.0181036	0.0153818	0.00883892	0.0809832	0.476233
androidFM_new	Notch.3	81	-0.0773764	0.0342467	0.0268044	-0.145615	-0.00913827	0.476233
[truncated: 824 more rows]
