# Supplementary material for: Brief communication: targeted serum proteomics in postpartum South African women living with and without HIV, correlations with anthropometry and adiposity
Source: AIDS Res Ther. 2025 Aug 4;22:76. doi: 10.1186/s12981-025-00782-0 (PMC12320358; doi:10.1186/s12981-025-00782-0)
Supplement: Supplementary file 4 — Supplementary Material 4 [file 12981_2025_782_MOESM4_ESM.xlsx]

## Sheet: results.sig.interaction.ART
Exposure	Protein	N	Interaction			EFV			DTG
			Beta	SE	p-value	Beta	95% CI low	95% CI high	Beta	95% CI low	95% CI high
mpe_weight_v4	FABP4	56	0.0128781	0.00908262	0.162686	0.0128063	-0.00505317	0.0306657	0.0256843	0.0102632	0.0411054
mpe_weight_v4	LEP	56	-0.0100834	0.0118058	0.397287	0.0378679	0.0146538	0.061082	0.0277845	0.00773977	0.0478292
mpe_weight_v4	Gal.9	56	0.000833273	0.00509966	0.870891	0.00966615	-0.000361452	0.0196938	0.0104994	0.00184087	0.019158
mpe_bmi_pp	LEP	56	-0.0439957	0.03108	0.16336	0.156559	0.0888357	0.224283	0.112563	0.0508508	0.174276
v3waist	FABP4	55	0.0125535	0.0117255	0.28981	0.0135178	-0.00752455	0.0345602	0.0260713	0.00469099	0.0474516
v3hip	LEP	56	-0.020637	0.0134465	0.131412	0.0558441	0.0335083	0.0781799	0.0352072	0.0118267	0.0585876
fatmass	LEP	57	-0.0240581	0.0170444	0.164417	0.0497789	0.0169845	0.0825734	0.0257208	-0.000497149	0.0519388
fatmass	FABP4	57	0.00769525	0.0136072	0.574295	0.0133765	-0.0128044	0.0395575	0.0210718	0.000141032	0.0420025
bodyfatperc	LEP	57	-0.0502636	0.0323528	0.126713	0.108985	0.0578381	0.160132	0.0587214	0.00505411	0.112389
visceralfat	VSIG2	57	-0.000520653	0.00369779	0.888604	-0.00811625	-0.0150441	-0.00118836	-0.00863691	-0.0153295	-0.00194428
visceralfat	IGFBP.2	57	-0.00060575	0.00319891	0.850592	-0.00552862	-0.0115219	0.000464614	-0.00613437	-0.0119241	-0.000344665
subcutanfat	LEP	57	-0.00144876	0.00122083	0.241066	0.00486382	0.00246974	0.00725791	0.00341506	0.00132384	0.00550627
subcutanfat	FABP4	57	9.26025e-06	0.00105198	0.993012	0.0015962	-0.000466764	0.00365917	0.00160546	-0.000196523	0.00340745
vat_sat_ratio	VSIG2	57	-0.550317	3.48461	0.875163	-4.74267	-10.4707	0.985325	-5.29299	-9.78997	-0.796007
vat_sat_ratio	IGFBP.2	57	-0.819475	2.98493	0.784826	-3.24845	-8.15508	1.65819	-4.06792	-7.92006	-0.215784
